# Supplementary material for: The tumor inflammation signature (TIS) is associated with anti-PD-1 treatment benefit in the CERTIM pan-cancer cohort
Source: J Transl Med. 2019 Nov 4;17:357. doi: 10.1186/s12967-019-2100-3 (PMC6829827; doi:10.1186/s12967-019-2100-3)
Supplement: Supplementary file 1 — Additional file 1: Table S1. Statistical correlation of individual gene expression with response and survival in the whole cohort and in the NSCLC cohort. [file 12967_2019_2100_MOESM1_ESM.xlsx]

## Sheet: table
	FC.whole.OR	Lower.CI.whole.OR	Upper.CI.whole.OR	pvalue.whole.OR	FDR.whole.OR	FC.lung.OR	Lower.CI.lung.OR	Upper.CI.lung.OR	pvalue.lung.OR	FDR.lung.OR	HR.whole.OS	Lower.CI.whole.OS	Upper.CI.whole.OS	pvalue.whole.OS	FDR.whole.OS	HR.lung.OS	Lower.CI.lung.OS	Upper.CI.lung.OS	pvalue.lung.OS	FDR.lung.OS
NFIL3	1.023	0.76	1.376	0.8827	0.966	1.171	0.769	1.782	0.46698	0.79	0.492	0.266	0.908	0.02066	0.65	0.506	0.234	1.095	0.07836	0.756
IRF4	1.044	0.525	2.074	0.90282	0.966	1.091	0.483	2.467	0.83482	0.976	1.24	0.68	2.26	0.48175	0.926	0.887	0.421	1.871	0.75301	0.958
PRKCA	0.995	0.711	1.392	0.97637	0.994	1.122	0.735	1.715	0.5965	0.881	0.636	0.348	1.163	0.1383	0.798	0.803	0.382	1.688	0.56245	0.958
UBE2C	0.826	0.554	1.23	0.34996	0.765	0.965	0.56	1.663	0.89846	0.976	0.714	0.391	1.303	0.27009	0.871	0.64	0.302	1.357	0.2404	0.836
KRAS	0.903	0.731	1.115	0.34671	0.765	0.819	0.613	1.094	0.18569	0.479	0.911	0.5	1.66	0.76009	0.988	0.588	0.275	1.259	0.16711	0.765
CCL18	1.556	0.597	4.053	0.36912	0.778	2.466	0.991	6.137	0.06033	0.331	1.165	0.639	2.125	0.61741	0.963	0.822	0.389	1.733	0.6053	0.958
MYD88	1.172	0.927	1.483	0.18941	0.584	1.14	0.831	1.563	0.42236	0.746	0.941	0.517	1.713	0.84246	0.998	0.572	0.268	1.221	0.14424	0.756
CXCL3	1.186	0.564	2.494	0.65527	0.92	1.126	0.511	2.478	0.77042	0.953	0.946	0.517	1.731	0.85784	0.998	1.193	0.567	2.507	0.64162	0.958
MAP3K7	0.974	0.868	1.092	0.65349	0.92	0.976	0.832	1.146	0.77182	0.953	1.078	0.592	1.964	0.80591	0.998	1.186	0.556	2.532	0.6588	0.958
CD36	1.285	0.645	2.561	0.47814	0.838	1.604	0.724	3.553	0.25255	0.556	1.071	0.589	1.948	0.82258	0.998	0.962	0.457	2.024	0.91781	0.981
IL33	1.102	0.586	2.071	0.76391	0.951	1.221	0.523	2.85	0.64766	0.904	1.369	0.749	2.502	0.30526	0.871	1.224	0.58	2.58	0.59545	0.958
MICB	1.237	0.88	1.738	0.22555	0.655	1.225	0.773	1.943	0.39341	0.719	0.877	0.482	1.597	0.6683	0.985	0.742	0.352	1.564	0.43163	0.938
TP53	1.017	0.78	1.327	0.89933	0.966	1.085	0.747	1.577	0.67037	0.911	1.095	0.601	1.996	0.76728	0.988	0.781	0.371	1.645	0.51452	0.94
ROCK1	1.018	0.887	1.169	0.79886	0.961	0.988	0.833	1.17	0.88679	0.976	0.712	0.39	1.299	0.26594	0.871	0.723	0.343	1.527	0.39368	0.91
TGFB3	1.026	0.613	1.717	0.92221	0.966	1.71	0.831	3.521	0.15426	0.474	0.981	0.538	1.788	0.94977	0.999	0.453	0.207	0.99	0.04222	0.635
SERPINH1	1.23	0.891	1.699	0.21412	0.634	2.008	1.329	3.036	0.00218	0.294	1.03	0.565	1.875	0.92388	0.999	0.555	0.26	1.182	0.12191	0.756
B2M	1.698	1.235	2.334	0.00191	0.124	1.687	1.114	2.554	0.01845	0.294	0.565	0.309	1.034	0.0605	0.798	0.579	0.273	1.23	0.15019	0.756
SMAD5	0.929	0.783	1.102	0.40352	0.803	0.938	0.75	1.174	0.57996	0.872	0.819	0.45	1.494	0.51492	0.939	0.976	0.464	2.054	0.94951	0.983
CLEC5A	1.326	0.794	2.215	0.28488	0.709	1.99	1.042	3.8	0.04446	0.302	0.741	0.406	1.354	0.32777	0.9	0.924	0.439	1.947	0.83569	0.974
CCND2	1.484	0.915	2.406	0.11533	0.472	1.76	0.965	3.21	0.07377	0.373	0.733	0.402	1.336	0.30845	0.871	0.692	0.322	1.486	0.34196	0.886
ZEB1	1.288	0.79	2.101	0.31432	0.735	1.518	0.766	3.008	0.23998	0.542	0.78	0.428	1.42	0.41486	0.918	0.774	0.367	1.631	0.49899	0.94
NFATC2	1.281	0.838	1.957	0.25754	0.688	1.492	0.879	2.533	0.14713	0.463	0.794	0.436	1.445	0.44915	0.918	0.693	0.329	1.461	0.33305	0.881
STAT2	0.982	0.793	1.217	0.8704	0.966	1.194	0.931	1.532	0.17079	0.474	0.908	0.499	1.653	0.7521	0.988	0.383	0.179	0.819	0.01046	0.635
CD247	1.681	1.033	2.736	0.04109	0.368	1.506	0.886	2.558	0.13896	0.46	0.578	0.316	1.056	0.0713	0.798	0.662	0.313	1.404	0.27934	0.84
MSH6	1.066	0.867	1.311	0.54813	0.877	1.057	0.766	1.459	0.7371	0.941	0.833	0.458	1.517	0.55029	0.952	0.77	0.365	1.625	0.4921	0.94
MFGE8	1.046	0.684	1.6	0.83479	0.965	1.688	0.961	2.965	0.07705	0.374	0.77	0.422	1.405	0.39347	0.918	0.567	0.266	1.209	0.13668	0.756
CD8A	1.775	1.022	3.082	0.04633	0.371	1.507	0.838	2.708	0.17921	0.474	0.831	0.456	1.513	0.54422	0.952	0.95	0.451	1.998	0.89177	0.98
CXCL10	3.874	1.941	7.734	0.00032	0.083	4.018	1.57	10.285	0.0064	0.294	0.66	0.362	1.205	0.1731	0.798	0.545	0.256	1.159	0.10962	0.756
ARG1	0.916	0.459	1.826	0.80317	0.961	1.801	1.072	3.026	0.03274	0.302	1.246	0.68	2.283	0.47469	0.926	0.896	0.425	1.889	0.77207	0.958
NRAS	1.079	0.909	1.281	0.38811	0.794	1.08	0.892	1.308	0.43507	0.765	0.693	0.379	1.267	0.23105	0.829	0.672	0.316	1.43	0.29897	0.853
DAB2	1.433	0.848	2.421	0.18401	0.584	1.719	1.083	2.727	0.02759	0.302	0.76	0.417	1.386	0.3693	0.918	0.668	0.316	1.411	0.28742	0.849
SPRY4	1.17	0.785	1.743	0.44456	0.822	1.118	0.707	1.768	0.6373	0.899	0.868	0.477	1.58	0.64318	0.967	0.968	0.46	2.035	0.93086	0.981
MAML2	1.615	0.895	2.915	0.11687	0.472	1.729	0.718	4.164	0.22981	0.537	1.093	0.6	1.991	0.77217	0.988	0.967	0.46	2.035	0.93034	0.981
IFI16	1.071	0.792	1.449	0.65794	0.92	1.354	0.938	1.954	0.11488	0.438	1.212	0.665	2.211	0.52919	0.947	0.734	0.347	1.552	0.41637	0.918
CD74	1.635	1.006	2.657	0.05216	0.371	1.654	0.915	2.99	0.10462	0.421	0.941	0.517	1.712	0.84197	0.998	0.799	0.379	1.683	0.55428	0.958
CD79A	1.187	0.562	2.506	0.65415	0.92	0.928	0.369	2.332	0.87483	0.976	0.95	0.522	1.729	0.86652	0.999	0.951	0.451	2.004	0.89439	0.98
PTPRC	1.474	0.929	2.34	0.10539	0.472	1.501	0.88	2.563	0.14528	0.463	0.785	0.431	1.429	0.42755	0.918	0.844	0.4	1.779	0.65512	0.958
ALOX5AP	1.025	0.634	1.657	0.92119	0.966	1.061	0.597	1.886	0.84161	0.976	1.036	0.569	1.886	0.90742	0.999	1.102	0.524	2.318	0.79862	0.974
TGFBR2	1.354	0.931	1.968	0.11823	0.472	1.353	0.89	2.057	0.16592	0.474	0.742	0.407	1.353	0.32857	0.9	0.673	0.319	1.423	0.29739	0.853
PDGFRB	1.263	0.697	2.287	0.44447	0.822	2.002	0.826	4.857	0.13355	0.453	0.843	0.463	1.536	0.57626	0.963	0.803	0.38	1.696	0.56385	0.958
HMGA1	0.979	0.628	1.524	0.9239	0.966	1.281	0.78	2.105	0.33418	0.646	0.805	0.441	1.47	0.47993	0.926	0.567	0.263	1.221	0.14177	0.756
TLR3	1.434	0.859	2.392	0.17326	0.57	1.301	0.81	2.089	0.2838	0.589	0.982	0.539	1.787	0.95227	0.999	1.407	0.666	2.975	0.3688	0.9
STAT1	1.731	1.192	2.512	0.00553	0.208	1.586	0.997	2.522	0.05948	0.329	0.666	0.365	1.215	0.18234	0.798	0.478	0.225	1.018	0.05062	0.701
DNMT1	0.991	0.82	1.197	0.92362	0.966	1.007	0.797	1.273	0.95153	0.981	0.867	0.475	1.581	0.64077	0.967	0.516	0.241	1.104	0.08276	0.756
TDO2	1.138	0.642	2.015	0.65969	0.92	1.931	1.006	3.708	0.05595	0.327	0.967	0.53	1.765	0.91305	0.999	0.872	0.413	1.84	0.71874	0.958
GIMAP4	1.666	1.095	2.534	0.02043	0.284	1.847	1.105	3.088	0.02508	0.294	0.583	0.319	1.064	0.07528	0.798	0.735	0.349	1.55	0.41701	0.918
MAP3K8	1.21	0.925	1.582	0.16968	0.561	1.207	0.833	1.749	0.32733	0.64	0.965	0.529	1.761	0.90737	0.999	1.23	0.576	2.629	0.592	0.958
LAMC2	1.188	0.495	2.854	0.70113	0.938	1.405	0.545	3.619	0.48627	0.799	0.965	0.53	1.756	0.90633	0.999	1.199	0.568	2.53	0.63376	0.958
CD300A	1.414	0.985	2.03	0.06566	0.39	1.538	1.041	2.273	0.03763	0.302	0.82	0.45	1.495	0.51713	0.939	0.759	0.36	1.6	0.46753	0.94
TGFA	1.441	0.919	2.262	0.11732	0.472	1.058	0.639	1.751	0.82904	0.976	0.794	0.436	1.448	0.45122	0.918	1.005	0.477	2.115	0.98993	0.998
ARID1A	0.999	0.861	1.16	0.99228	0.994	0.897	0.75	1.073	0.24142	0.543	0.876	0.482	1.595	0.66574	0.985	1.192	0.563	2.522	0.64641	0.958
HLA.DOA	1.9	1.139	3.169	0.01707	0.264	1.804	0.962	3.381	0.07439	0.373	0.661	0.362	1.205	0.17345	0.798	0.5	0.236	1.062	0.06608	0.724
TNFRSF11A	0.951	0.631	1.432	0.81032	0.961	1.078	0.66	1.76	0.76707	0.953	0.896	0.492	1.63	0.71849	0.988	0.553	0.256	1.195	0.12622	0.756
LILRB2	1.491	0.99	2.246	0.06091	0.374	1.77	1.074	2.918	0.03158	0.302	0.922	0.507	1.677	0.78954	0.997	0.824	0.388	1.749	0.61413	0.958
AQP7P1	1.016	0.574	1.798	0.9578	0.98	0.87	0.427	1.773	0.70328	0.923	0.988	0.543	1.797	0.96741	0.999	1.364	0.646	2.882	0.41377	0.918
PROM1	1.135	0.415	3.108	0.80595	0.961	0.383	0.097	1.517	0.18057	0.474	1.208	0.663	2.201	0.53667	0.95	2.252	1.05	4.83	0.0327	0.635
ITGAM	1.386	0.888	2.164	0.15623	0.545	1.809	1.031	3.175	0.04625	0.302	0.901	0.495	1.642	0.73399	0.988	0.747	0.354	1.575	0.44202	0.94
BRIP1	0.927	0.637	1.349	0.69366	0.938	0.913	0.541	1.541	0.73475	0.941	0.671	0.367	1.226	0.19153	0.798	0.719	0.339	1.524	0.38774	0.902
GORASP2	0.913	0.775	1.077	0.28505	0.709	0.963	0.754	1.231	0.76694	0.953	1.161	0.638	2.112	0.62503	0.966	1.065	0.505	2.245	0.86868	0.98
REN	2.406	1.248	4.639	0.01129	0.228	1.411	0.803	2.48	0.23931	0.542	0.861	0.47	1.575	0.62659	0.966	0.774	0.362	1.653	0.50691	0.94
SREBF2	1.089	0.88	1.346	0.43624	0.822	0.922	0.69	1.232	0.58531	0.873	1.142	0.623	2.095	0.66711	0.985	1.384	0.649	2.951	0.39766	0.91
CXCL9	4.99	2.199	11.326	0.00031	0.083	5.302	1.8	15.618	0.00462	0.294	0.465	0.252	0.858	0.01215	0.65	0.392	0.181	0.851	0.01448	0.635
CEBPB	0.834	0.598	1.162	0.28698	0.709	1.031	0.663	1.603	0.8935	0.976	1.03	0.564	1.88	0.92358	0.999	0.924	0.43	1.986	0.83924	0.974
IFI27	1.279	0.695	2.355	0.43277	0.822	0.833	0.347	1.998	0.6844	0.918	0.946	0.52	1.722	0.85571	0.998	0.862	0.41	1.814	0.69569	0.958
COL5A1	1.173	0.614	2.241	0.63017	0.913	3.489	1.579	7.713	0.00393	0.294	0.917	0.504	1.67	0.77709	0.992	0.451	0.206	0.986	0.04112	0.635
CD70	1.898	0.951	3.787	0.07451	0.408	1.52	0.871	2.653	0.14932	0.465	0.667	0.366	1.216	0.18353	0.798	0.57	0.268	1.212	0.13947	0.756
CCL21	1.443	0.601	3.464	0.41469	0.808	3.33	1.084	10.233	0.04296	0.302	1.009	0.555	1.836	0.97582	0.999	0.888	0.422	1.872	0.75552	0.958
COLEC12	1.038	0.559	1.924	0.90728	0.966	1.206	0.574	2.532	0.62384	0.887	1.268	0.696	2.313	0.43691	0.918	1.123	0.534	2.361	0.75997	0.958
COL17A1	0.488	0.196	1.215	0.12888	0.498	0.956	0.288	3.174	0.94182	0.976	1.631	0.891	2.986	0.10921	0.798	1.449	0.685	3.065	0.32915	0.881
SELL	1.171	0.693	1.98	0.55705	0.877	1.403	0.795	2.475	0.25041	0.553	0.649	0.356	1.184	0.15558	0.798	0.646	0.304	1.373	0.25278	0.836
CCL8	2.166	1.248	3.757	0.00803	0.219	2.867	1.314	6.255	0.01212	0.294	0.913	0.501	1.664	0.76707	0.988	0.919	0.436	1.936	0.82359	0.974
SPP1	1.113	0.448	2.766	0.81847	0.961	1.302	0.373	4.55	0.68143	0.918	0.786	0.43	1.437	0.43341	0.918	0.816	0.385	1.727	0.59441	0.958
DTX4	0.808	0.53	1.231	0.32508	0.74	0.772	0.462	1.289	0.32908	0.64	1.499	0.82	2.741	0.18521	0.798	1.331	0.63	2.81	0.45244	0.94
CD38	1.318	0.768	2.263	0.32108	0.74	1.125	0.624	2.027	0.69749	0.922	1.259	0.69	2.296	0.45192	0.918	1.222	0.578	2.582	0.59943	0.958
TNFAIP3	1.435	0.921	2.235	0.11626	0.472	1.594	0.945	2.689	0.08911	0.402	0.988	0.542	1.798	0.96767	0.999	1.175	0.557	2.479	0.67193	0.958
SMAP1	0.981	0.821	1.172	0.83125	0.965	1.056	0.835	1.336	0.65033	0.905	0.625	0.34	1.15	0.12757	0.798	0.624	0.289	1.345	0.22452	0.83
PLA1A	1.063	0.554	2.039	0.85418	0.966	1.034	0.563	1.899	0.91436	0.976	0.693	0.379	1.267	0.23088	0.829	1.131	0.537	2.382	0.74638	0.958
PRKCD	0.915	0.736	1.137	0.42494	0.822	0.855	0.683	1.071	0.18142	0.474	0.976	0.536	1.777	0.93615	0.999	1.043	0.495	2.2	0.91146	0.981
SOX2	1.154	0.411	3.239	0.78709	0.958	0.876	0.253	3.033	0.83524	0.976	1.278	0.701	2.328	0.42245	0.918	1.391	0.66	2.929	0.38347	0.9
LFNG	0.868	0.603	1.249	0.44854	0.822	0.836	0.486	1.437	0.52069	0.838	1.258	0.69	2.297	0.45297	0.918	1.261	0.599	2.656	0.53998	0.956
VHL	0.918	0.775	1.088	0.32974	0.745	0.849	0.7	1.029	0.10373	0.421	0.716	0.392	1.306	0.27333	0.871	0.557	0.262	1.184	0.12299	0.756
F13A1	1.582	0.877	2.854	0.13295	0.507	2.233	1.051	4.743	0.04404	0.302	0.763	0.418	1.392	0.3759	0.918	0.623	0.291	1.336	0.22	0.83
HEY1	0.912	0.519	1.605	0.75154	0.949	0.855	0.389	1.881	0.69999	0.923	0.977	0.537	1.778	0.93873	0.999	0.989	0.47	2.08	0.97635	0.991
TAPBP	1.371	1.061	1.773	0.01931	0.282	1.297	0.959	1.754	0.09985	0.417	0.858	0.471	1.562	0.61593	0.963	0.843	0.4	1.778	0.65347	0.958
OGDHL	1.326	0.546	3.226	0.53568	0.872	1.069	0.571	2	0.83595	0.976	0.611	0.333	1.12	0.10769	0.798	0.956	0.454	2.012	0.90502	0.98
AQP9	0.949	0.562	1.602	0.84443	0.966	1.329	0.765	2.307	0.32003	0.636	0.952	0.522	1.735	0.87282	0.999	0.965	0.458	2.034	0.92509	0.981
CHAD	1.149	0.598	2.208	0.67799	0.931	0.965	0.355	2.625	0.94461	0.976	0.976	0.536	1.779	0.93764	0.999	1.319	0.623	2.795	0.46842	0.94
IGF2R	0.947	0.804	1.116	0.51911	0.872	1.01	0.827	1.235	0.92091	0.976	0.767	0.418	1.408	0.39068	0.918	0.952	0.444	2.04	0.89916	0.98
AKT1	0.979	0.814	1.177	0.82272	0.962	0.919	0.703	1.202	0.54104	0.842	1.167	0.641	2.125	0.61325	0.963	1.065	0.506	2.242	0.86819	0.98
HLA.DPB1	1.91	1.152	3.168	0.01509	0.248	2.071	1.08	3.971	0.03508	0.302	0.673	0.369	1.228	0.19389	0.798	0.593	0.279	1.258	0.16857	0.765
PRKACB	1.106	0.859	1.425	0.43643	0.822	1.131	0.82	1.56	0.45755	0.784	0.912	0.501	1.66	0.76333	0.988	0.576	0.271	1.226	0.1472	0.756
LYZ	1.251	0.612	2.559	0.54218	0.877	1.348	0.482	3.771	0.57334	0.869	0.638	0.349	1.165	0.13995	0.798	0.581	0.274	1.233	0.15269	0.756
PARP4	1.054	0.874	1.271	0.58199	0.887	1.033	0.815	1.308	0.79065	0.965	0.996	0.547	1.814	0.98989	0.999	1.158	0.55	2.437	0.69974	0.958
HES1	0.879	0.635	1.215	0.43756	0.822	0.706	0.501	0.993	0.05358	0.317	1.701	0.926	3.121	0.08314	0.798	2.283	1.068	4.879	0.02881	0.635
THBS1	1.393	0.816	2.379	0.22959	0.656	1.911	0.964	3.785	0.07192	0.372	0.806	0.443	1.469	0.4806	0.926	0.816	0.385	1.729	0.59508	0.958
FZD8	1.283	0.792	2.079	0.31603	0.735	1.05	0.53	2.078	0.89031	0.976	0.851	0.464	1.559	0.60058	0.963	1.295	0.605	2.773	0.50506	0.94
COL6A3	1.208	0.588	2.482	0.60968	0.9	3.359	1.364	8.272	0.01246	0.294	1.165	0.64	2.122	0.61725	0.963	0.563	0.265	1.198	0.13107	0.756
ITGAX	1.26	0.808	1.965	0.31287	0.735	1.616	0.997	2.62	0.0595	0.329	0.848	0.466	1.545	0.5906	0.963	0.885	0.42	1.865	0.74761	0.958
CDH5	1.57	0.96	2.568	0.07771	0.413	1.542	0.825	2.882	0.18301	0.474	0.771	0.424	1.404	0.39385	0.918	0.979	0.466	2.058	0.95626	0.984
FCN1	1.211	0.715	2.052	0.47958	0.838	1.336	0.705	2.529	0.38063	0.708	1.021	0.561	1.86	0.94493	0.999	1.117	0.53	2.351	0.7716	0.958
ETS1	1.37	0.907	2.069	0.1398	0.523	1.839	1.143	2.961	0.01689	0.294	0.552	0.301	1.01	0.05081	0.786	0.56	0.265	1.186	0.12504	0.756
PFKM	0.753	0.567	1	0.05501	0.372	0.941	0.705	1.256	0.6833	0.918	1.501	0.819	2.749	0.18554	0.798	1.583	0.75	3.339	0.22381	0.83
TPI1	1.128	0.824	1.545	0.4552	0.826	1.007	0.71	1.429	0.96746	0.989	0.895	0.491	1.631	0.71733	0.988	1.826	0.853	3.91	0.11554	0.756
NKG7	2.109	1.167	3.814	0.01656	0.264	1.741	0.941	3.222	0.08631	0.398	0.728	0.399	1.326	0.29703	0.871	0.782	0.371	1.649	0.51762	0.941
TNFSF12	1.346	0.964	1.88	0.08638	0.434	1.501	1.002	2.249	0.05689	0.329	0.813	0.447	1.48	0.49839	0.933	0.631	0.298	1.337	0.22567	0.83
VEGFA	1.814	0.98	3.357	0.06305	0.381	1.205	0.675	2.15	0.53238	0.84	0.578	0.312	1.068	0.07646	0.798	0.893	0.421	1.894	0.76882	0.958
MSH2	0.923	0.748	1.14	0.46105	0.828	0.935	0.688	1.27	0.66981	0.911	0.73	0.4	1.332	0.30355	0.871	0.811	0.384	1.712	0.58122	0.958
E2F5	0.764	0.543	1.076	0.1288	0.498	0.83	0.537	1.284	0.40915	0.737	0.512	0.278	0.942	0.02859	0.65	0.715	0.338	1.516	0.3801	0.9
CLEC10A	1.274	0.833	1.946	0.26835	0.693	1.449	0.826	2.544	0.20448	0.504	0.719	0.395	1.311	0.28001	0.871	0.982	0.467	2.067	0.96242	0.989
CD14	1.359	0.877	2.106	0.17567	0.573	1.83	1.072	3.124	0.03347	0.302	0.978	0.537	1.781	0.9432	0.999	0.68	0.321	1.442	0.312	0.853
SELE	1.956	1.005	3.804	0.05317	0.372	2.351	1.063	5.201	0.04194	0.302	1.576	0.857	2.898	0.14026	0.798	1.282	0.606	2.713	0.51442	0.94
FCGRT	1.159	0.84	1.598	0.37267	0.778	1.124	0.74	1.708	0.58594	0.873	0.995	0.546	1.814	0.98691	0.999	1.054	0.5	2.223	0.8903	0.98
CCL13	1.144	0.53	2.468	0.73354	0.944	1.621	0.682	3.852	0.28117	0.587	1.549	0.847	2.835	0.15216	0.798	1.182	0.561	2.488	0.66005	0.958
LAMB3	0.792	0.295	2.126	0.64486	0.917	1.086	0.467	2.523	0.84888	0.976	0.976	0.536	1.779	0.93801	0.999	1.673	0.793	3.529	0.17215	0.765
CDK6	1.323	0.949	1.844	0.10449	0.472	1.595	1.098	2.316	0.01939	0.294	0.609	0.332	1.118	0.10602	0.798	0.426	0.194	0.935	0.02889	0.635
IL6	1.343	0.593	3.041	0.48269	0.839	1.955	0.757	5.046	0.1746	0.474	0.94	0.516	1.712	0.83936	0.998	1.52	0.721	3.203	0.2679	0.836
ITGA1	1.359	0.894	2.065	0.15687	0.545	1.401	0.87	2.255	0.17408	0.474	0.777	0.426	1.415	0.40764	0.918	1.097	0.52	2.313	0.80836	0.974
MPV17L	1.127	0.75	1.693	0.56733	0.877	0.955	0.554	1.646	0.8686	0.976	0.572	0.311	1.053	0.06902	0.798	0.892	0.419	1.899	0.76596	0.958
LY96	1.048	0.705	1.558	0.81773	0.961	1.608	1.078	2.399	0.02575	0.294	1.167	0.641	2.127	0.613	0.963	0.761	0.361	1.604	0.47125	0.94
S100A9	0.876	0.341	2.25	0.78429	0.957	1.494	0.457	4.882	0.5108	0.827	1.425	0.78	2.607	0.24726	0.85	1.426	0.669	3.042	0.3554	0.886
APOE	1.408	0.728	2.724	0.3132	0.735	1.85	0.866	3.951	0.12122	0.441	0.921	0.505	1.681	0.78895	0.997	0.726	0.342	1.539	0.40101	0.91
SREBF1	0.831	0.633	1.092	0.18986	0.584	0.803	0.549	1.174	0.26475	0.566	1.996	1.069	3.729	0.02719	0.65	2.295	1.048	5.029	0.03316	0.635
IFITM2	1.112	0.775	1.594	0.56743	0.877	1.074	0.693	1.665	0.75032	0.949	0.944	0.519	1.719	0.85102	0.998	1.405	0.659	2.995	0.37695	0.9
CD84	1.454	0.926	2.284	0.10983	0.472	1.781	1.039	3.054	0.04306	0.302	0.734	0.403	1.336	0.30955	0.871	0.535	0.252	1.138	0.09912	0.756
LDHA	1.234	0.841	1.81	0.28655	0.709	1.287	0.78	2.124	0.32976	0.64	0.631	0.343	1.16	0.13503	0.798	0.73	0.344	1.548	0.40966	0.913
HLA.B	2.041	1.317	3.163	0.00232	0.124	1.632	0.931	2.86	0.09602	0.411	0.673	0.369	1.23	0.19559	0.798	0.721	0.342	1.519	0.38685	0.902
CCND1	0.96	0.627	1.472	0.85383	0.966	0.653	0.382	1.115	0.12722	0.445	1	0.55	1.819	0.99973	1	1.368	0.65	2.878	0.40673	0.91
IDO1	3.056	1.6	5.839	0.00131	0.115	2.745	1.342	5.612	0.00898	0.294	0.516	0.28	0.951	0.0309	0.65	0.478	0.218	1.048	0.05962	0.724
BMP4	1.349	0.779	2.337	0.28949	0.709	0.916	0.438	1.915	0.81607	0.976	1.126	0.618	2.051	0.69869	0.988	1.644	0.773	3.497	0.19235	0.81
RRM2	0.801	0.476	1.347	0.40602	0.803	0.878	0.436	1.765	0.71654	0.931	0.779	0.427	1.42	0.41398	0.918	1.354	0.641	2.859	0.42536	0.928
IFIT1	1.033	0.577	1.849	0.91447	0.966	0.833	0.37	1.872	0.66037	0.909	1.196	0.655	2.184	0.5598	0.956	1.046	0.496	2.203	0.90682	0.98
FAP	1.082	0.575	2.035	0.80734	0.961	3.111	1.511	6.407	0.00402	0.294	1.232	0.676	2.246	0.4949	0.933	0.488	0.228	1.042	0.05863	0.724
DPP4	1.097	0.503	2.393	0.81653	0.961	1.041	0.427	2.54	0.93004	0.976	0.963	0.527	1.757	0.90116	0.999	1.089	0.516	2.298	0.82219	0.974
TAP1	1.862	1.315	2.635	0.0009	0.095	1.756	1.093	2.821	0.02574	0.294	0.459	0.249	0.845	0.01041	0.65	0.557	0.262	1.181	0.1215	0.756
CA9	2.58	1.103	6.031	0.03292	0.335	1.831	0.791	4.239	0.16677	0.474	0.614	0.335	1.123	0.10976	0.798	0.82	0.388	1.732	0.60186	0.958
NOTCH1	1.188	0.898	1.572	0.23313	0.659	1.154	0.781	1.705	0.47697	0.794	1.301	0.713	2.372	0.38946	0.918	1.222	0.579	2.579	0.59732	0.958
LAMA1	0.953	0.539	1.683	0.86763	0.966	1.584	0.917	2.739	0.10829	0.428	0.897	0.493	1.631	0.72123	0.988	0.58	0.273	1.23	0.15036	0.756
C1QB	2.117	1.246	3.595	0.00751	0.219	2.122	1.106	4.074	0.03005	0.302	0.627	0.343	1.147	0.12625	0.798	0.695	0.328	1.473	0.33953	0.884
HLA.DMB	1.68	1.043	2.706	0.03726	0.35	1.763	0.968	3.209	0.07209	0.372	0.887	0.487	1.616	0.69531	0.988	0.799	0.379	1.683	0.55428	0.958
VCAM1	1.939	0.923	4.074	0.08571	0.434	2.547	1.174	5.525	0.02362	0.294	0.695	0.381	1.269	0.23388	0.829	0.775	0.368	1.632	0.50117	0.94
ANXA1	1.223	0.714	2.094	0.46728	0.833	1.858	0.992	3.483	0.06119	0.332	0.793	0.434	1.448	0.44886	0.918	0.382	0.173	0.843	0.01384	0.635
CCL4	2.083	1.203	3.605	0.01126	0.228	2.25	1.148	4.41	0.02386	0.294	0.666	0.365	1.214	0.18114	0.798	0.567	0.264	1.219	0.14123	0.756
SMC3	1.048	0.896	1.226	0.55905	0.877	0.954	0.813	1.119	0.56611	0.866	0.694	0.38	1.266	0.23067	0.829	0.648	0.306	1.372	0.2539	0.836
CTSS	1.326	0.899	1.958	0.16063	0.545	1.536	0.95	2.485	0.08903	0.402	0.965	0.53	1.755	0.90658	0.999	1.202	0.571	2.53	0.62722	0.958
MGMT	0.953	0.738	1.231	0.71392	0.938	1.03	0.805	1.319	0.81569	0.976	0.931	0.511	1.694	0.81377	0.998	1.086	0.516	2.284	0.82867	0.974
ICAM1	1.104	0.656	1.858	0.70965	0.938	0.962	0.49	1.89	0.91178	0.976	0.9	0.494	1.638	0.72949	0.988	1.192	0.566	2.51	0.64358	0.958
COL11A1	0.909	0.272	3.04	0.8777	0.966	4.468	1.163	17.16	0.03604	0.302	1.073	0.588	1.958	0.8192	0.998	0.529	0.247	1.133	0.09636	0.756
CRABP2	0.543	0.238	1.236	0.15104	0.54	0.975	0.385	2.471	0.95805	0.984	1.44	0.79	2.625	0.23194	0.829	1.179	0.56	2.484	0.66452	0.958
PGPEP1	0.981	0.713	1.351	0.90818	0.966	0.811	0.59	1.114	0.20462	0.504	0.893	0.491	1.626	0.71179	0.988	1.234	0.587	2.595	0.57895	0.958
CXCL6	1.116	0.471	2.646	0.80433	0.961	1.196	0.384	3.72	0.75908	0.951	1.527	0.831	2.805	0.16926	0.798	1.812	0.847	3.875	0.12065	0.756
CD3E	1.799	1.066	3.035	0.03196	0.335	1.687	0.963	2.956	0.07587	0.374	0.546	0.298	1	0.04662	0.77	0.511	0.238	1.096	0.07954	0.756
LAG3	1.59	1.014	2.491	0.04804	0.371	1.42	0.873	2.311	0.16657	0.474	0.789	0.433	1.438	0.43845	0.918	0.715	0.34	1.507	0.37604	0.9
PIK3R1	0.94	0.673	1.314	0.72033	0.938	1.021	0.678	1.535	0.92291	0.976	1.202	0.659	2.192	0.54709	0.952	2.123	0.981	4.594	0.05054	0.701
JAG2	0.905	0.677	1.211	0.50516	0.865	0.8	0.548	1.169	0.25678	0.56	1.52	0.833	2.773	0.16892	0.798	1.736	0.821	3.671	0.14419	0.756
DLL1	0.98	0.656	1.463	0.92006	0.966	1.041	0.644	1.685	0.86986	0.976	0.88	0.482	1.605	0.67615	0.988	1.071	0.507	2.264	0.85756	0.98
GK	0.949	0.638	1.412	0.79719	0.961	0.906	0.523	1.57	0.72667	0.941	1.569	0.853	2.886	0.14428	0.798	1.526	0.723	3.222	0.26438	0.836
IL1R1	0.973	0.69	1.372	0.87485	0.966	1.151	0.748	1.773	0.52689	0.84	0.973	0.533	1.776	0.92947	0.999	1.483	0.704	3.125	0.29683	0.853
KIT	0.531	0.274	1.029	0.06595	0.39	0.451	0.179	1.136	0.09986	0.417	1.964	1.053	3.665	0.03072	0.65	2.405	1.1	5.258	0.02365	0.635
PPP4R1	0.816	0.658	1.012	0.06974	0.395	0.878	0.681	1.133	0.32352	0.637	1.61	0.876	2.957	0.12141	0.798	1.598	0.758	3.368	0.21402	0.83
BIRC3	1.555	0.86	2.81	0.14947	0.539	1.709	0.861	3.393	0.13426	0.453	0.542	0.296	0.992	0.04384	0.769	0.567	0.266	1.206	0.13574	0.756
ANGPT1	1.362	0.803	2.31	0.25696	0.688	1.163	0.617	2.19	0.64381	0.901	1.594	0.869	2.927	0.12896	0.798	2.404	1.111	5.202	0.02169	0.635
HIF1A	0.875	0.654	1.171	0.37367	0.778	1.034	0.678	1.578	0.87635	0.976	0.856	0.47	1.558	0.60969	0.963	0.989	0.469	2.083	0.97629	0.991
NGFR	1.036	0.538	1.996	0.9163	0.966	1.759	0.78	3.968	0.18205	0.474	1.028	0.564	1.872	0.9285	0.999	0.75	0.35	1.608	0.4586	0.94
TYMS	1.063	0.705	1.602	0.77195	0.951	1.197	0.673	2.129	0.5445	0.842	0.725	0.397	1.327	0.29535	0.871	0.41	0.188	0.895	0.0208	0.635
GNLY	1.825	1.145	2.908	0.01433	0.247	1.574	0.959	2.585	0.08143	0.382	0.672	0.369	1.225	0.19149	0.798	0.708	0.336	1.493	0.36249	0.899
FLT1	1.766	1.14	2.738	0.01372	0.247	1.621	1.1	2.387	0.01977	0.294	0.765	0.42	1.395	0.38097	0.918	1.157	0.551	2.431	0.69997	0.958
RNLS	1.108	0.735	1.669	0.62706	0.911	1.215	0.84	1.757	0.30858	0.624	0.513	0.28	0.939	0.02748	0.65	0.582	0.274	1.235	0.15379	0.756
OLR1	1.623	0.799	3.297	0.18571	0.584	1.038	0.416	2.591	0.93651	0.976	0.682	0.373	1.247	0.21138	0.812	0.621	0.292	1.32	0.21167	0.83
IRAK2	1.131	0.756	1.691	0.55177	0.877	1.236	0.748	2.042	0.41483	0.74	0.671	0.367	1.227	0.19241	0.798	0.688	0.324	1.462	0.32855	0.881
BCL2L1	1.056	0.868	1.286	0.58781	0.894	1.014	0.783	1.314	0.91705	0.976	0.808	0.444	1.473	0.48597	0.927	0.956	0.453	2.016	0.90558	0.98
ITGB8	1.092	0.591	2.018	0.77967	0.956	1.099	0.465	2.599	0.8303	0.976	0.778	0.426	1.423	0.41425	0.918	0.89	0.422	1.878	0.75965	0.958
ATF3	1.399	0.716	2.734	0.32998	0.745	1.153	0.549	2.424	0.70863	0.925	0.821	0.45	1.495	0.51749	0.939	1.185	0.561	2.501	0.65565	0.958
ADAM12	1.186	0.588	2.392	0.63519	0.913	4.387	1.943	9.907	0.0011	0.294	0.8	0.439	1.459	0.46626	0.926	0.351	0.155	0.792	0.00891	0.635
NFKB2	1.092	0.814	1.466	0.55894	0.877	1.064	0.719	1.576	0.75708	0.95	0.944	0.518	1.721	0.85044	0.998	1.098	0.521	2.313	0.80614	0.974
HLA.H	1.178	0.673	2.063	0.56843	0.877	1.583	0.875	2.863	0.13766	0.459	0.748	0.41	1.366	0.3435	0.914	0.728	0.346	1.534	0.40206	0.91
TLR2	1.272	0.87	1.86	0.21923	0.641	1.256	0.799	1.976	0.32982	0.64	0.941	0.517	1.712	0.84183	0.998	0.956	0.454	2.016	0.90603	0.98
LIPA	1.426	0.994	2.046	0.05889	0.374	1.772	1.1	2.855	0.02444	0.294	0.655	0.358	1.199	0.16698	0.798	0.596	0.281	1.265	0.17297	0.765
SHC2	0.648	0.375	1.119	0.1254	0.496	0.688	0.364	1.302	0.25836	0.56	1.246	0.684	2.267	0.47153	0.926	1.166	0.554	2.456	0.68563	0.958
SIGLEC1	1.38	0.838	2.272	0.21136	0.632	1.736	0.934	3.226	0.08979	0.402	1.01	0.555	1.837	0.97462	0.999	0.766	0.364	1.615	0.48283	0.94
GIMAP6	1.657	1.133	2.425	0.01184	0.231	1.613	1.042	2.495	0.03882	0.302	0.629	0.345	1.146	0.12655	0.798	0.762	0.362	1.606	0.47356	0.94
RPL7A	0.938	0.768	1.147	0.53637	0.872	0.907	0.695	1.185	0.47995	0.794	0.749	0.41	1.368	0.34551	0.914	0.965	0.453	2.054	0.92608	0.981
SBNO2	0.966	0.756	1.234	0.7816	0.956	1.04	0.756	1.432	0.81002	0.976	1.151	0.631	2.099	0.64673	0.969	0.874	0.415	1.842	0.72272	0.958
MET	1.443	0.833	2.498	0.19574	0.59	1.48	0.699	3.137	0.31294	0.628	0.808	0.443	1.474	0.48636	0.927	1.31	0.622	2.756	0.4758	0.94
PTGS2	0.949	0.495	1.818	0.87567	0.966	0.815	0.37	1.799	0.61659	0.882	1.175	0.642	2.152	0.60081	0.963	1.213	0.577	2.552	0.61037	0.958
ITGA4	1.506	1.037	2.187	0.03583	0.343	1.395	0.899	2.164	0.14624	0.463	0.584	0.32	1.066	0.07655	0.798	0.737	0.35	1.552	0.41948	0.919
CPA3	0.959	0.472	1.951	0.90926	0.966	1.092	0.432	2.76	0.85376	0.976	1.588	0.865	2.915	0.13204	0.798	2.092	0.984	4.448	0.05015	0.701
ZAP70	1.6	0.971	2.639	0.07061	0.395	1.601	0.886	2.894	0.12805	0.445	0.659	0.361	1.204	0.17193	0.798	0.658	0.31	1.399	0.27362	0.836
PPARG	1.149	0.687	1.921	0.59955	0.9	0.952	0.498	1.821	0.88243	0.976	1.053	0.579	1.917	0.86564	0.999	0.822	0.39	1.732	0.60561	0.958
SEMA4A	1.163	0.811	1.669	0.41441	0.808	1.037	0.695	1.549	0.85898	0.976	0.944	0.519	1.718	0.85046	0.998	1.376	0.653	2.898	0.39912	0.91
CXCL5	1.084	0.354	3.314	0.88845	0.966	1.36	0.421	4.388	0.61038	0.882	0.905	0.496	1.649	0.74335	0.988	1.372	0.65	2.893	0.40471	0.91
HDAC4	0.975	0.769	1.236	0.83648	0.965	1.094	0.846	1.414	0.49712	0.812	1.003	0.55	1.828	0.99284	0.999	1.004	0.476	2.118	0.9916	0.998
TIMP3	1.675	0.895	3.135	0.11254	0.472	2.033	0.809	5.107	0.14005	0.46	0.715	0.392	1.304	0.27107	0.871	0.844	0.4	1.779	0.65551	0.958
TNFSF10	1.464	0.887	2.416	0.14123	0.523	1.2	0.672	2.146	0.5415	0.842	0.99	0.544	1.804	0.97501	0.999	1.136	0.539	2.392	0.73753	0.958
SOX11	0.89	0.475	1.667	0.71743	0.938	1	0.465	2.153	0.99909	0.999	0.82	0.451	1.491	0.51444	0.939	0.66	0.312	1.396	0.27321	0.836
SLC3A2	0.779	0.578	1.049	0.10596	0.472	0.757	0.508	1.127	0.17924	0.474	1.083	0.594	1.972	0.79538	0.998	1.011	0.475	2.154	0.97654	0.991
HLA.DRB1	1.653	1.014	2.694	0.04864	0.371	1.57	0.868	2.841	0.14483	0.463	0.998	0.547	1.821	0.9959	0.999	0.979	0.465	2.061	0.95446	0.984
TNKS	0.915	0.765	1.095	0.33733	0.757	0.898	0.718	1.124	0.35555	0.678	1.171	0.641	2.139	0.60787	0.963	2.22	1.021	4.826	0.03907	0.635
SLC7A5	0.66	0.358	1.215	0.18763	0.584	1.05	0.471	2.342	0.90623	0.976	0.878	0.479	1.607	0.67223	0.988	0.888	0.417	1.893	0.75895	0.958
IL1RAP	0.782	0.491	1.247	0.30652	0.735	1.176	0.685	2.019	0.5596	0.858	1.637	0.894	2.998	0.10662	0.798	1.089	0.517	2.292	0.82265	0.974
NLRP3	1.532	0.912	2.572	0.11237	0.472	1.926	0.998	3.72	0.05883	0.329	1.094	0.599	1.997	0.77097	0.988	1.001	0.476	2.104	0.99812	0.998
S100A8	1.037	0.383	2.81	0.94358	0.974	1.827	0.602	5.547	0.29488	0.604	1.307	0.715	2.39	0.38348	0.918	0.89	0.422	1.877	0.75876	0.958
CDKN1A	1.024	0.733	1.432	0.88905	0.966	1.172	0.769	1.785	0.46542	0.79	1.981	1.073	3.655	0.02597	0.65	1.916	0.886	4.143	0.09294	0.756
SIRPA	1.489	0.995	2.227	0.05804	0.374	1.726	1.128	2.641	0.01658	0.294	0.67	0.366	1.225	0.19031	0.798	0.656	0.309	1.392	0.26838	0.836
IL2RG	1.623	0.99	2.662	0.06002	0.374	1.601	0.898	2.856	0.11962	0.441	0.685	0.376	1.248	0.21414	0.816	0.77	0.364	1.625	0.49104	0.94
IL22RA1	1.741	1.009	3.004	0.05109	0.371	1.547	0.735	3.257	0.25839	0.56	0.999	0.548	1.819	0.99637	0.999	1.032	0.49	2.17	0.93474	0.981
PPP3CA	0.974	0.763	1.243	0.83279	0.965	1.125	0.856	1.48	0.40342	0.729	1.001	0.55	1.823	0.99733	0.999	0.775	0.368	1.633	0.50097	0.94
PRKAR2B	0.833	0.539	1.287	0.41386	0.808	0.894	0.515	1.552	0.69235	0.921	1.142	0.628	2.079	0.66271	0.985	1.161	0.551	2.444	0.69479	0.958
FEZ1	1.02	0.572	1.819	0.94785	0.974	1.354	0.584	3.138	0.48455	0.799	1.537	0.839	2.817	0.1608	0.798	1.118	0.532	2.35	0.76803	0.958
TGFBR1	1.103	0.899	1.354	0.35111	0.765	1.347	1.024	1.773	0.04049	0.302	0.836	0.459	1.523	0.5583	0.956	0.672	0.318	1.422	0.29557	0.853
THY1	1.321	0.718	2.428	0.37442	0.778	2.939	1.305	6.62	0.01349	0.294	0.776	0.425	1.414	0.40533	0.918	0.36	0.163	0.795	0.00876	0.635
CD48	1.734	1.056	2.849	0.03397	0.337	1.852	1.038	3.302	0.04419	0.302	0.854	0.469	1.554	0.60454	0.963	0.954	0.453	2.007	0.90125	0.98
LRP2	1.926	0.739	5.018	0.1852	0.584	0.747	0.405	1.378	0.3577	0.679	1.158	0.634	2.118	0.63255	0.967	1.569	0.739	3.329	0.23703	0.836
KAT2B	1.256	0.895	1.763	0.19348	0.59	1.334	0.891	1.998	0.17047	0.474	0.996	0.548	1.812	0.98976	0.999	0.944	0.449	1.985	0.87952	0.98
HCK	1.479	0.953	2.296	0.08666	0.434	1.602	0.936	2.742	0.09455	0.411	0.568	0.311	1.039	0.06303	0.798	0.53	0.247	1.137	0.0974	0.756
CXCL13	1.525	0.718	3.24	0.27659	0.703	2.065	0.84	5.076	0.12323	0.442	0.57	0.312	1.043	0.065	0.798	0.62	0.292	1.318	0.20969	0.829
TGFB2	1.153	0.7	1.898	0.57833	0.887	1.029	0.516	2.051	0.93576	0.976	1.067	0.585	1.944	0.83327	0.998	1.52	0.715	3.231	0.27317	0.836
CYBB	1.671	1.029	2.713	0.04235	0.368	2.022	1.066	3.833	0.03801	0.302	0.793	0.436	1.444	0.44768	0.918	0.787	0.374	1.659	0.52886	0.943
TREM1	1.013	0.468	2.195	0.97321	0.994	1.068	0.416	2.744	0.89235	0.976	1.166	0.637	2.132	0.61861	0.963	0.885	0.418	1.874	0.74943	0.958
CD45R0	1.658	1.058	2.597	0.03154	0.335	1.912	1.122	3.258	0.0228	0.294	0.494	0.27	0.905	0.01997	0.65	0.458	0.213	0.986	0.04101	0.635
CES3	1.987	1.046	3.777	0.04061	0.368	1.2	0.603	2.39	0.60672	0.882	0.628	0.344	1.146	0.12617	0.798	0.833	0.396	1.752	0.62878	0.958
SLC11A1	1.244	0.656	2.36	0.50624	0.865	1.171	0.635	2.158	0.61699	0.882	0.922	0.506	1.679	0.79027	0.997	1.082	0.514	2.279	0.83571	0.974
TNFRSF25	0.952	0.728	1.244	0.71885	0.938	0.982	0.721	1.337	0.90719	0.976	1.285	0.702	2.35	0.41546	0.918	0.801	0.381	1.685	0.55842	0.958
HELLS	0.834	0.62	1.122	0.23556	0.659	0.848	0.589	1.221	0.38125	0.708	1.071	0.586	1.957	0.82333	0.998	0.847	0.402	1.785	0.66182	0.958
ISG15	0.923	0.569	1.499	0.74853	0.949	0.825	0.399	1.703	0.60569	0.882	0.937	0.514	1.706	0.83063	0.998	0.677	0.321	1.427	0.3024	0.853
GZMA	1.898	1.071	3.366	0.03244	0.335	1.643	0.806	3.348	0.18015	0.474	0.73	0.401	1.329	0.30069	0.871	0.714	0.338	1.505	0.37344	0.9
CXCL16	1.09	0.742	1.6	0.6634	0.923	1.064	0.657	1.723	0.80264	0.975	0.557	0.304	1.023	0.05561	0.798	0.927	0.44	1.953	0.84222	0.974
RORC	0.801	0.398	1.612	0.53699	0.872	0.524	0.199	1.377	0.19845	0.497	0.985	0.541	1.795	0.96181	0.999	1.724	0.814	3.649	0.15002	0.756
GPC4	1.045	0.605	1.805	0.87511	0.966	0.548	0.313	0.962	0.04336	0.302	0.968	0.532	1.762	0.91486	0.999	1.284	0.609	2.708	0.51052	0.94
ITGB1	1.277	0.978	1.667	0.07761	0.413	1.66	1.132	2.433	0.01368	0.294	0.485	0.262	0.897	0.01868	0.65	0.633	0.295	1.358	0.23631	0.836
ITGAL	1.641	1.006	2.675	0.05206	0.371	1.558	0.896	2.71	0.12534	0.442	1.16	0.636	2.116	0.62811	0.966	0.912	0.432	1.923	0.80826	0.974
CCL3	2.435	1.264	4.688	0.01012	0.228	2.922	1.255	6.801	0.01778	0.294	0.694	0.381	1.266	0.23092	0.829	0.805	0.379	1.708	0.57065	0.958
MX1	0.891	0.551	1.441	0.64062	0.916	0.756	0.36	1.587	0.46519	0.79	0.908	0.499	1.652	0.7508	0.988	0.793	0.37	1.697	0.54872	0.958
CCND3	1.108	0.849	1.448	0.45339	0.825	0.973	0.729	1.3	0.85632	0.976	0.776	0.425	1.415	0.40593	0.918	0.657	0.307	1.408	0.2767	0.836
NKD1	1.756	0.938	3.288	0.08378	0.434	0.877	0.477	1.616	0.67736	0.916	1.512	0.826	2.766	0.17704	0.798	1.883	0.886	4.003	0.09452	0.756
CCL2	1.728	0.936	3.192	0.0858	0.434	1.929	0.843	4.41	0.12861	0.445	0.851	0.468	1.55	0.59852	0.963	0.886	0.421	1.867	0.75049	0.958
CXCL14	1.536	0.578	4.082	0.39324	0.8	1.456	0.403	5.254	0.56987	0.868	0.94	0.514	1.719	0.8408	0.998	0.877	0.416	1.848	0.72906	0.958
MS4A1	1.078	0.468	2.484	0.86148	0.966	1.118	0.41	3.051	0.82825	0.976	0.893	0.49	1.624	0.70973	0.988	1.062	0.505	2.234	0.87365	0.98
FYN	1.193	0.887	1.604	0.24886	0.678	1.295	0.902	1.858	0.16996	0.474	0.909	0.499	1.655	0.75522	0.988	1.023	0.486	2.153	0.95134	0.983
IGF1R	0.912	0.664	1.252	0.57036	0.877	0.872	0.568	1.34	0.53598	0.84	1.682	0.922	3.07	0.08678	0.798	1.784	0.846	3.76	0.12295	0.756
CD19	1.007	0.565	1.797	0.98057	0.994	1.161	0.607	2.22	0.65551	0.909	1.114	0.611	2.031	0.72557	0.988	0.882	0.418	1.861	0.74242	0.958
C5AR1	1.567	0.963	2.55	0.07598	0.412	1.676	0.951	2.954	0.08299	0.386	0.961	0.527	1.75	0.89579	0.999	1.077	0.51	2.276	0.84496	0.975
RB1	1.176	0.98	1.411	0.0863	0.434	1.037	0.843	1.276	0.73245	0.941	0.547	0.297	1.008	0.04951	0.786	0.8	0.38	1.688	0.55784	0.958
DLL4	1.143	0.727	1.799	0.56462	0.877	0.846	0.537	1.335	0.47789	0.794	0.993	0.545	1.81	0.98116	0.999	1.125	0.534	2.368	0.75717	0.958
ZEB2	1.171	0.703	1.949	0.54714	0.877	1.424	0.831	2.439	0.20695	0.504	1.133	0.622	2.064	0.6828	0.988	0.893	0.424	1.879	0.76521	0.958
PIK3R3	1.044	0.707	1.542	0.82809	0.964	1.016	0.603	1.71	0.95374	0.982	1.543	0.843	2.826	0.15665	0.798	1.952	0.914	4.165	0.07884	0.756
ANGPT2	1.379	0.858	2.215	0.18943	0.584	1.398	0.896	2.18	0.14884	0.465	0.989	0.543	1.801	0.97124	0.999	1.058	0.503	2.227	0.88226	0.98
IL16	1.399	0.874	2.239	0.16793	0.559	1.653	0.93	2.939	0.09541	0.411	0.936	0.514	1.703	0.82806	0.998	0.905	0.43	1.902	0.7917	0.973
CD79B	1.31	0.691	2.487	0.41155	0.808	1.098	0.516	2.338	0.8091	0.976	0.82	0.451	1.492	0.51492	0.939	0.839	0.397	1.773	0.64582	0.958
ICAM3	1.194	0.878	1.624	0.26369	0.693	1.29	0.866	1.921	0.21846	0.523	0.894	0.491	1.628	0.71311	0.988	0.759	0.359	1.604	0.46911	0.94
HK1	0.989	0.804	1.216	0.91364	0.966	1.027	0.793	1.33	0.83865	0.976	0.732	0.402	1.336	0.30772	0.871	0.632	0.297	1.342	0.22852	0.835
UBE2T	0.736	0.508	1.066	0.1104	0.472	0.77	0.503	1.181	0.23895	0.542	1.052	0.577	1.916	0.86862	0.999	1.091	0.518	2.299	0.81846	0.974
CSF2RB	1.201	0.741	1.946	0.46033	0.828	1.201	0.667	2.164	0.54556	0.842	0.904	0.496	1.648	0.74256	0.988	1.053	0.5	2.218	0.89179	0.98
OAS3	0.977	0.697	1.37	0.89462	0.966	0.869	0.548	1.379	0.55522	0.854	1.193	0.655	2.172	0.56441	0.96	1.446	0.685	3.052	0.33077	0.881
CDK2	0.819	0.576	1.163	0.2687	0.693	0.909	0.685	1.207	0.51497	0.831	1.106	0.604	2.028	0.74378	0.988	0.986	0.467	2.08	0.96968	0.99
IER3	1.056	0.683	1.632	0.80696	0.961	0.96	0.57	1.617	0.88029	0.976	1.065	0.584	1.942	0.83767	0.998	1.024	0.486	2.156	0.95044	0.983
E2F3	0.935	0.748	1.169	0.55665	0.877	0.983	0.747	1.293	0.90329	0.976	0.919	0.505	1.673	0.7833	0.997	0.557	0.259	1.196	0.12792	0.756
SFXN1	1.027	0.782	1.35	0.84777	0.966	1.111	0.793	1.558	0.54374	0.842	0.762	0.418	1.388	0.37279	0.918	0.84	0.394	1.789	0.65003	0.958
PDE3B	0.807	0.515	1.265	0.35354	0.765	0.806	0.499	1.302	0.38447	0.708	1.266	0.694	2.31	0.44026	0.918	1.153	0.548	2.424	0.70703	0.958
ASS1	0.928	0.576	1.493	0.75775	0.949	0.702	0.428	1.152	0.17054	0.474	1.207	0.662	2.201	0.53816	0.95	1.501	0.71	3.172	0.28412	0.849
PTCH1	1.178	0.78	1.78	0.43888	0.822	0.793	0.478	1.314	0.37403	0.703	1.112	0.611	2.025	0.72852	0.988	1.179	0.558	2.488	0.66617	0.958
VEGFB	1.158	0.868	1.545	0.32307	0.74	1.238	0.917	1.672	0.17182	0.474	0.766	0.419	1.398	0.38304	0.918	0.874	0.415	1.841	0.723	0.958
MMP9	0.867	0.335	2.241	0.76968	0.951	2.834	0.844	9.519	0.10092	0.418	0.775	0.426	1.412	0.40405	0.918	0.548	0.253	1.185	0.12104	0.756
CCNO	0.611	0.308	1.21	0.16301	0.548	0.725	0.285	1.846	0.50451	0.821	1.902	1.038	3.485	0.03452	0.673	1.868	0.877	3.979	0.10019	0.756
AXL	1.322	0.9	1.943	0.15998	0.545	1.669	1.042	2.673	0.04024	0.302	0.732	0.402	1.333	0.30603	0.871	1.03	0.49	2.166	0.93698	0.981
TNFRSF11B	2.106	1.272	3.485	0.00536	0.208	1.89	1.111	3.214	0.02461	0.294	0.469	0.254	0.865	0.01322	0.65	0.571	0.265	1.23	0.14716	0.756
HDAC5	1.008	0.802	1.267	0.94403	0.974	0.874	0.672	1.137	0.32155	0.636	1.033	0.568	1.879	0.91588	0.999	1.045	0.497	2.196	0.90776	0.98
H2AFX	0.971	0.729	1.295	0.84448	0.966	0.917	0.652	1.29	0.62114	0.885	1.209	0.664	2.2	0.5346	0.95	0.725	0.342	1.537	0.39966	0.91
ITGB3	1	0.567	1.764	0.99952	1	1.196	0.602	2.376	0.61253	0.882	0.672	0.368	1.228	0.19368	0.798	0.649	0.303	1.39	0.26247	0.836
MMP1	0.539	0.198	1.468	0.23159	0.658	1.321	0.345	5.057	0.68731	0.919	1.325	0.727	2.413	0.35614	0.914	0.916	0.434	1.931	0.81692	0.974
MYC	1.089	0.709	1.674	0.69881	0.938	1.191	0.654	2.17	0.57096	0.868	0.814	0.446	1.488	0.50354	0.938	1.052	0.493	2.245	0.89545	0.98
SYK	1.364	1.014	1.833	0.04456	0.371	1.006	0.737	1.372	0.97238	0.989	0.456	0.247	0.841	0.01006	0.65	0.618	0.29	1.314	0.20678	0.824
IRS2	0.85	0.547	1.323	0.4752	0.837	1.108	0.613	2.005	0.73551	0.941	0.825	0.451	1.509	0.53178	0.948	1.045	0.496	2.202	0.90689	0.98
TLR1	1.223	0.845	1.771	0.28974	0.709	1.459	0.952	2.236	0.09161	0.402	0.911	0.5	1.66	0.75964	0.988	0.836	0.396	1.762	0.63658	0.958
COPG	1.033	0.872	1.224	0.70805	0.938	1.069	0.839	1.36	0.59361	0.881	0.697	0.381	1.274	0.23818	0.83	0.659	0.31	1.401	0.2751	0.836
SPINK5	0.643	0.31	1.334	0.24078	0.667	0.963	0.466	1.987	0.91853	0.976	1.593	0.867	2.926	0.13013	0.798	1.332	0.632	2.807	0.44993	0.94
ALCAM	0.962	0.599	1.545	0.87275	0.966	0.819	0.484	1.384	0.46058	0.787	1.403	0.766	2.571	0.27043	0.871	2.219	1.032	4.772	0.0367	0.635
BRD3	0.967	0.797	1.175	0.7394	0.946	0.821	0.637	1.059	0.13794	0.459	0.624	0.341	1.142	0.12285	0.798	0.68	0.321	1.442	0.3117	0.853
MS4A4A	1.518	0.979	2.354	0.0671	0.392	2.069	1.18	3.627	0.01577	0.294	0.884	0.485	1.609	0.68575	0.988	0.718	0.341	1.513	0.38128	0.9
SNAI2	0.896	0.498	1.611	0.71422	0.938	2.13	0.954	4.756	0.07353	0.373	1.506	0.823	2.755	0.18072	0.798	0.856	0.406	1.804	0.6831	0.958
CCL14	1.466	0.75	2.863	0.26778	0.693	1.994	0.803	4.949	0.1458	0.463	1.017	0.558	1.853	0.9554	0.999	0.797	0.378	1.678	0.54931	0.958
HLA.DRA	1.827	1.154	2.893	0.01281	0.241	2.069	1.147	3.733	0.02106	0.294	0.659	0.361	1.204	0.17176	0.798	0.681	0.321	1.443	0.31279	0.853
GZMB	2.008	1.224	3.294	0.00783	0.219	2.046	1.094	3.829	0.03154	0.302	0.707	0.388	1.288	0.2547	0.859	0.67	0.316	1.42	0.29272	0.853
PHGDH	0.757	0.448	1.279	0.30305	0.731	0.893	0.409	1.948	0.77722	0.955	1.469	0.806	2.677	0.20671	0.805	1.067	0.507	2.247	0.86357	0.98
TNFRSF1B	1.293	0.88	1.9	0.19551	0.59	1.319	0.832	2.09	0.24745	0.549	0.605	0.331	1.106	0.09919	0.798	0.587	0.277	1.245	0.16008	0.765
IKBKB	0.964	0.793	1.172	0.71673	0.938	0.845	0.643	1.11	0.23338	0.541	0.964	0.529	1.755	0.90346	0.999	0.903	0.428	1.905	0.7893	0.972
DUSP2	1.294	0.826	2.028	0.26565	0.693	1.425	0.798	2.544	0.2389	0.542	0.6	0.328	1.097	0.09354	0.798	0.387	0.177	0.847	0.01414	0.635
BRD4	0.935	0.779	1.123	0.47584	0.837	0.915	0.693	1.208	0.53387	0.84	0.621	0.338	1.14	0.12115	0.798	0.892	0.419	1.901	0.76728	0.958
OAS2	1.237	0.768	1.992	0.38566	0.792	1.277	0.658	2.477	0.47398	0.794	0.945	0.519	1.72	0.85315	0.998	0.744	0.353	1.568	0.43602	0.94
MMRN2	1.493	0.933	2.39	0.1005	0.472	1.673	0.955	2.932	0.08069	0.382	0.975	0.536	1.774	0.93417	0.999	0.839	0.399	1.768	0.64479	0.958
ARG2	0.675	0.401	1.137	0.14496	0.53	0.708	0.401	1.248	0.24002	0.542	1.048	0.576	1.906	0.87915	0.999	0.921	0.438	1.94	0.82926	0.974
VTCN1	1.276	0.594	2.739	0.53418	0.872	1.025	0.34	3.091	0.96532	0.989	1.486	0.811	2.724	0.19718	0.798	2.233	1.034	4.819	0.0362	0.635
HLA.C	1.734	1.13	2.66	0.01458	0.247	1.315	0.772	2.242	0.32074	0.636	0.78	0.428	1.42	0.41449	0.918	0.948	0.45	2	0.88876	0.98
CD4	1.448	0.991	2.117	0.06113	0.374	1.742	1.062	2.859	0.03463	0.302	0.82	0.45	1.492	0.51508	0.939	0.693	0.329	1.463	0.33347	0.881
TPSAB1	0.878	0.389	1.984	0.75601	0.949	0.955	0.318	2.872	0.9358	0.976	1.964	1.063	3.628	0.0283	0.65	2.178	1.023	4.639	0.0388	0.635
IL7R	1.765	1.032	3.02	0.04273	0.368	1.941	1.026	3.673	0.04907	0.304	0.971	0.532	1.773	0.92418	0.999	1.026	0.487	2.161	0.94597	0.983
CEP55	0.864	0.564	1.324	0.50567	0.865	1.069	0.66	1.733	0.78708	0.965	0.768	0.421	1.399	0.38642	0.918	1.225	0.581	2.583	0.5928	0.958
WNT2B	1.412	0.774	2.576	0.26498	0.693	1.061	0.502	2.244	0.8779	0.976	1.059	0.58	1.933	0.8515	0.998	1.268	0.602	2.673	0.53157	0.945
MME	2.192	1.249	3.847	0.00834	0.219	1.461	0.79	2.703	0.23515	0.542	0.839	0.459	1.534	0.56792	0.961	0.796	0.376	1.688	0.55142	0.958
C7	1.351	0.525	3.474	0.5351	0.872	1.083	0.344	3.411	0.89291	0.976	0.862	0.472	1.572	0.62716	0.966	0.679	0.318	1.447	0.31302	0.853
CD44	1.054	0.679	1.637	0.81494	0.961	1.61	1.048	2.474	0.03649	0.302	1.057	0.581	1.923	0.85654	0.998	0.885	0.42	1.864	0.74724	0.958
RBL2	1.087	0.885	1.335	0.43012	0.822	1.03	0.783	1.354	0.83457	0.976	0.637	0.349	1.163	0.13846	0.798	0.787	0.373	1.659	0.52823	0.943
NID2	1.227	0.74	2.033	0.43185	0.822	2.412	1.276	4.559	0.01036	0.294	1.063	0.583	1.937	0.84276	0.998	0.556	0.258	1.198	0.1286	0.756
EZH2	0.935	0.688	1.271	0.66879	0.928	0.982	0.649	1.486	0.9321	0.976	1.366	0.748	2.494	0.30812	0.871	0.85	0.4	1.807	0.67264	0.958
CD163	1.597	0.971	2.629	0.07068	0.395	2.156	1.214	3.827	0.01281	0.294	0.94	0.516	1.713	0.84091	0.998	0.718	0.34	1.515	0.38247	0.9
CD27	1.608	0.899	2.874	0.11492	0.472	1.332	0.692	2.563	0.39711	0.722	0.676	0.37	1.233	0.19858	0.798	0.607	0.283	1.299	0.19412	0.81
PKM	1.14	0.846	1.536	0.39412	0.8	1.186	0.886	1.587	0.2588	0.56	1.021	0.56	1.863	0.94621	0.999	0.702	0.331	1.489	0.35382	0.886
NUMBL	0.886	0.692	1.134	0.34118	0.757	0.921	0.654	1.299	0.64353	0.901	1.512	0.826	2.77	0.17721	0.798	0.996	0.474	2.094	0.99192	0.998
TFEC	1.827	1.125	2.969	0.01816	0.273	1.764	1.032	3.016	0.04544	0.302	0.669	0.366	1.22	0.18643	0.798	0.681	0.321	1.443	0.31279	0.853
C1QA	1.873	1.118	3.14	0.02059	0.284	1.919	1.018	3.616	0.05154	0.311	0.847	0.466	1.541	0.58661	0.963	0.867	0.412	1.825	0.70641	0.958
BCAT1	1.693	1.066	2.688	0.02969	0.335	2.563	1.42	4.627	0.00358	0.294	0.626	0.343	1.143	0.12378	0.798	0.639	0.302	1.353	0.23849	0.836
HAVCR2	1.708	1.091	2.675	0.02279	0.3	1.845	1.074	3.167	0.03297	0.302	0.578	0.315	1.062	0.07374	0.798	0.544	0.256	1.156	0.10807	0.756
WHSC1L1	0.815	0.614	1.083	0.16366	0.548	0.803	0.514	1.254	0.3409	0.652	1.101	0.604	2.007	0.75214	0.988	1.12	0.532	2.357	0.76535	0.958
LTBP1	0.955	0.612	1.491	0.84083	0.966	1.14	0.663	1.961	0.63781	0.899	1.009	0.554	1.839	0.97647	0.999	1.311	0.618	2.781	0.47866	0.94
CD69	1.41	0.755	2.634	0.28528	0.709	1.649	0.809	3.361	0.17752	0.474	0.745	0.409	1.359	0.33567	0.91	0.65	0.302	1.395	0.2651	0.836
COL4A5	1.023	0.542	1.929	0.945	0.974	1.046	0.425	2.575	0.92269	0.976	1.677	0.912	3.082	0.09234	0.798	2.737	1.272	5.893	0.00741	0.635
MAP3K12	0.878	0.651	1.185	0.39972	0.803	1.203	0.86	1.681	0.28742	0.593	1.22	0.667	2.231	0.51797	0.939	0.593	0.277	1.272	0.17487	0.767
SLC16A1	1.29	0.748	2.225	0.36409	0.778	1.566	0.784	3.128	0.21248	0.515	0.702	0.384	1.282	0.24707	0.85	0.428	0.198	0.926	0.02683	0.635
DUSP10	0.893	0.625	1.276	0.53604	0.872	0.972	0.627	1.507	0.90085	0.976	1.46	0.798	2.67	0.21635	0.819	1.07	0.508	2.254	0.85815	0.98
CD3D	1.77	1.105	2.836	0.02106	0.284	1.772	1.096	2.867	0.02552	0.294	0.496	0.27	0.911	0.02115	0.65	0.438	0.202	0.95	0.03201	0.635
CD40	1.565	1.026	2.387	0.04221	0.368	1.773	0.988	3.185	0.0633	0.34	0.505	0.276	0.926	0.02444	0.65	0.519	0.24	1.122	0.08986	0.756
TYMP	1.263	0.846	1.886	0.25896	0.688	1.309	0.815	2.1	0.27269	0.574	1.029	0.564	1.877	0.92508	0.999	0.768	0.362	1.628	0.48989	0.94
MMP7	1.154	0.519	2.565	0.72704	0.942	0.946	0.326	2.746	0.91988	0.976	1.283	0.702	2.344	0.41601	0.918	1.62	0.765	3.43	0.20303	0.815
PDGFB	1.536	1	2.361	0.05511	0.372	1.532	0.892	2.631	0.13076	0.447	0.795	0.436	1.45	0.45384	0.918	0.831	0.394	1.754	0.62734	0.958
PSMB10	1.504	1.126	2.008	0.00765	0.219	1.518	1.059	2.177	0.02934	0.302	0.756	0.415	1.379	0.3608	0.918	0.674	0.318	1.429	0.3001	0.853
ITGA6	1.53	0.972	2.407	0.07139	0.395	1.58	0.842	2.963	0.16304	0.474	0.9	0.494	1.638	0.72936	0.988	0.488	0.226	1.055	0.06306	0.724
ITGA2	1.116	0.704	1.767	0.64288	0.916	1.039	0.559	1.93	0.90433	0.976	1.057	0.581	1.923	0.85631	0.998	0.909	0.429	1.925	0.80225	0.974
FCGR2A	1.421	0.944	2.139	0.09819	0.472	1.809	1.109	2.951	0.02312	0.294	0.752	0.413	1.371	0.35108	0.914	0.929	0.441	1.96	0.84704	0.975
MERTK	1.167	0.836	1.627	0.36772	0.778	1.337	0.868	2.059	0.19623	0.496	0.706	0.388	1.286	0.25295	0.858	0.552	0.259	1.174	0.1175	0.756
CCL20	0.894	0.384	2.083	0.79605	0.961	0.707	0.243	2.06	0.52886	0.84	0.985	0.541	1.794	0.9598	0.999	1.142	0.543	2.404	0.72614	0.958
SGK1	1.485	0.926	2.383	0.10668	0.472	1.558	0.857	2.834	0.15506	0.474	1.158	0.636	2.108	0.63052	0.967	1.054	0.5	2.222	0.89065	0.98
CXCL12	1.587	0.741	3.402	0.23974	0.667	3.968	1.513	10.406	0.00822	0.294	0.778	0.427	1.417	0.40984	0.918	0.593	0.281	1.251	0.16504	0.765
BCL2	1.139	0.699	1.856	0.60315	0.9	1.008	0.612	1.663	0.97421	0.989	0.785	0.431	1.431	0.42891	0.918	0.591	0.278	1.256	0.16668	0.765
OAS1	1.126	0.716	1.771	0.6107	0.9	0.921	0.487	1.744	0.80299	0.975	1.3	0.712	2.373	0.39097	0.918	1.271	0.603	2.68	0.52731	0.943
PRF1	1.867	1.104	3.156	0.02344	0.301	1.464	0.867	2.474	0.16279	0.474	0.726	0.399	1.323	0.29369	0.871	0.972	0.463	2.043	0.94021	0.981
DKK1	1.119	0.585	2.14	0.73631	0.945	1.249	0.515	3.03	0.62595	0.887	0.822	0.452	1.495	0.52024	0.939	0.777	0.369	1.64	0.50733	0.94
ITGB4	1.019	0.587	1.769	0.94712	0.974	0.952	0.476	1.901	0.88939	0.976	1.049	0.576	1.91	0.87567	0.999	0.8	0.378	1.694	0.55885	0.958
PLA2G2A	0.868	0.334	2.253	0.77214	0.951	1.216	0.398	3.719	0.73334	0.941	1.13	0.62	2.06	0.68852	0.988	1.273	0.601	2.694	0.5275	0.943
IL2RB	1.649	1.079	2.521	0.02457	0.301	1.648	1.05	2.585	0.03655	0.302	0.737	0.403	1.347	0.31878	0.887	0.672	0.311	1.451	0.30813	0.853
GOT1	0.933	0.669	1.301	0.68237	0.932	0.777	0.612	0.986	0.04546	0.302	0.822	0.451	1.497	0.52143	0.939	1.002	0.471	2.134	0.99507	0.998
SAMSN1	1.306	0.875	1.947	0.19636	0.59	1.462	0.934	2.288	0.10587	0.422	0.805	0.443	1.466	0.47807	0.926	0.914	0.434	1.928	0.8141	0.974
CPT1A	1.06	0.836	1.344	0.63396	0.913	0.937	0.685	1.282	0.6881	0.919	0.925	0.507	1.687	0.7991	0.998	1.341	0.635	2.829	0.44005	0.94
LOC150786	0.95	0.781	1.157	0.61415	0.9	1.027	0.786	1.342	0.84734	0.976	0.629	0.343	1.155	0.13175	0.798	0.641	0.302	1.362	0.24349	0.836
MARCO	1.396	0.589	3.309	0.45225	0.825	1.266	0.429	3.742	0.67187	0.911	0.879	0.482	1.604	0.67493	0.988	0.628	0.295	1.339	0.22451	0.83
EIF4EBP1	0.998	0.695	1.434	0.99242	0.994	1.144	0.688	1.902	0.60655	0.882	0.728	0.397	1.336	0.30357	0.871	0.927	0.44	1.953	0.8412	0.974
IRF9	1.067	0.861	1.323	0.55688	0.877	0.936	0.699	1.253	0.65925	0.909	1.017	0.558	1.856	0.95534	0.999	1.157	0.547	2.445	0.70297	0.958
CXCL8	0.725	0.296	1.779	0.48548	0.84	1.194	0.463	3.08	0.71652	0.931	1.556	0.85	2.849	0.14852	0.798	1.291	0.613	2.72	0.50099	0.94
VCAN	1.092	0.641	1.859	0.74716	0.949	1.964	1.018	3.79	0.05197	0.311	0.781	0.429	1.423	0.41904	0.918	0.508	0.239	1.079	0.07308	0.756
PRKAA2	1.475	0.839	2.594	0.18272	0.584	1.043	0.637	1.709	0.86792	0.976	0.611	0.331	1.128	0.11142	0.798	0.748	0.349	1.604	0.45378	0.94
TGFB1	1.299	0.945	1.785	0.11323	0.472	1.516	1.029	2.234	0.04238	0.302	0.732	0.402	1.333	0.30536	0.871	0.781	0.371	1.642	0.51274	0.94
CDC20	0.81	0.506	1.297	0.38428	0.792	1.003	0.601	1.676	0.99018	0.992	0.6	0.327	1.103	0.09676	0.798	0.702	0.331	1.488	0.35333	0.886
PLBD1	1.322	0.929	1.882	0.12701	0.498	1.442	0.858	2.422	0.17546	0.474	0.8	0.439	1.458	0.4645	0.926	0.882	0.418	1.86	0.74141	0.958
SMAD9	0.975	0.591	1.609	0.9222	0.966	0.677	0.354	1.294	0.24578	0.549	0.95	0.52	1.736	0.86777	0.999	1.447	0.676	3.095	0.33841	0.884
HLA.A	1.753	1.232	2.494	0.00287	0.137	1.603	0.998	2.575	0.05905	0.329	0.51	0.278	0.937	0.02705	0.65	0.695	0.327	1.473	0.33931	0.884
MCAM	1.299	0.853	1.976	0.22782	0.656	1.755	1.178	2.615	0.00904	0.294	0.902	0.495	1.642	0.73535	0.988	0.841	0.399	1.772	0.64866	0.958
SFRP1	0.96	0.459	2.009	0.91433	0.966	1.074	0.473	2.439	0.86485	0.976	0.949	0.522	1.728	0.8648	0.999	0.652	0.304	1.399	0.26856	0.836
SERPINB5	1.419	0.5	4.03	0.5135	0.872	2.967	0.636	13.842	0.17517	0.474	1.246	0.683	2.273	0.47164	0.926	0.848	0.402	1.787	0.6637	0.958
PECAM1	1.576	1.013	2.452	0.04866	0.371	1.608	0.919	2.812	0.10492	0.421	0.833	0.458	1.517	0.5502	0.952	1.116	0.531	2.346	0.77215	0.958
MAP3K5	1.013	0.781	1.314	0.92302	0.966	0.964	0.755	1.231	0.77026	0.953	0.839	0.461	1.528	0.56595	0.96	1.084	0.514	2.283	0.83263	0.974
AREG	1.056	0.451	2.472	0.90058	0.966	0.883	0.29	2.686	0.82749	0.976	0.747	0.407	1.37	0.34405	0.914	1.101	0.522	2.323	0.79954	0.974
MAPK10	0.77	0.451	1.314	0.34109	0.757	0.738	0.379	1.435	0.3766	0.705	1.478	0.808	2.705	0.20227	0.8	2.521	1.169	5.437	0.01483	0.635
CTLA4	2.119	1.297	3.462	0.00405	0.177	2.021	1.14	3.584	0.02144	0.294	0.523	0.285	0.958	0.03284	0.664	0.649	0.305	1.379	0.25709	0.836
LDHB	0.722	0.491	1.063	0.10439	0.472	0.843	0.574	1.239	0.39126	0.717	1.494	0.817	2.731	0.18942	0.798	1.928	0.908	4.092	0.08188	0.756
NOTCH2	1.042	0.81	1.34	0.75243	0.949	1.201	0.854	1.69	0.29904	0.607	0.678	0.371	1.239	0.20373	0.8	0.555	0.262	1.179	0.12055	0.756
MRC1	1.532	0.919	2.553	0.10763	0.472	1.679	0.822	3.428	0.16405	0.474	1.004	0.552	1.829	0.9888	0.999	0.867	0.411	1.828	0.70698	0.958
FAM129A	0.852	0.58	1.252	0.41878	0.813	0.935	0.607	1.439	0.76161	0.952	1.381	0.755	2.527	0.29262	0.871	2.22	1.015	4.855	0.04087	0.635
IL1RN	1.052	0.589	1.878	0.86442	0.966	1.704	0.846	3.429	0.14459	0.463	1.861	1.01	3.427	0.04302	0.769	1.16	0.551	2.444	0.69587	0.958
TPM1	1.254	0.776	2.026	0.35847	0.77	1.469	0.835	2.586	0.19113	0.488	0.502	0.273	0.923	0.02389	0.65	0.573	0.27	1.216	0.14236	0.756
A2M	1.45	0.841	2.5	0.18658	0.584	1.186	0.552	2.547	0.66466	0.91	0.995	0.546	1.811	0.98633	0.999	1.324	0.629	2.786	0.45825	0.94
HGF	1.266	0.762	2.103	0.36714	0.778	1.028	0.518	2.039	0.93759	0.976	1.391	0.76	2.545	0.2823	0.871	2.318	1.068	5.031	0.0289	0.635
NCAM1	1.116	0.631	1.972	0.70716	0.938	1.395	0.753	2.584	0.29665	0.605	0.769	0.421	1.406	0.39221	0.918	0.779	0.37	1.642	0.51103	0.94
TCF12	1.05	0.869	1.268	0.61446	0.9	1.185	0.935	1.501	0.16906	0.474	0.669	0.366	1.223	0.18913	0.798	0.404	0.187	0.876	0.01791	0.635
NBN	1.079	0.888	1.31	0.44824	0.822	1.123	0.909	1.386	0.28994	0.596	0.482	0.263	0.886	0.01648	0.65	0.63	0.299	1.329	0.22086	0.83
COL10A1	0.792	0.267	2.352	0.67664	0.931	1.328	0.443	3.978	0.61603	0.882	0.974	0.535	1.774	0.93182	0.999	0.607	0.287	1.286	0.18822	0.807
PTEN	1.117	0.844	1.478	0.44401	0.822	1.328	0.964	1.83	0.0913	0.402	0.923	0.507	1.681	0.79421	0.998	0.915	0.435	1.923	0.81378	0.974
SLC39A10	1.101	0.92	1.316	0.29824	0.726	1.218	0.939	1.581	0.14685	0.463	0.689	0.377	1.259	0.22364	0.829	0.671	0.312	1.444	0.30457	0.853
HLA.DQB1	1.011	0.275	3.722	0.98673	0.994	0.855	0.15	4.876	0.86135	0.976	0.778	0.427	1.416	0.40968	0.918	0.585	0.275	1.242	0.15799	0.762
GLI3	0.829	0.498	1.382	0.47556	0.837	1.312	0.704	2.444	0.39827	0.722	1.152	0.633	2.098	0.64327	0.967	0.614	0.29	1.303	0.19971	0.81
FST	1.419	0.793	2.538	0.24335	0.67	1.78	0.753	4.206	0.19714	0.496	1.066	0.585	1.941	0.83544	0.998	0.843	0.4	1.775	0.6522	0.958
JAG1	0.972	0.609	1.552	0.90651	0.966	1.16	0.599	2.248	0.66219	0.909	0.931	0.511	1.695	0.81553	0.998	0.859	0.408	1.806	0.68756	0.958
SERPINA1	1.456	0.606	3.497	0.40391	0.803	0.661	0.263	1.663	0.38509	0.708	0.575	0.314	1.053	0.06948	0.798	0.727	0.344	1.539	0.40308	0.91
BAX	1.12	0.933	1.345	0.22805	0.656	1.153	0.922	1.444	0.22072	0.523	0.829	0.455	1.512	0.54049	0.951	0.611	0.285	1.307	0.20007	0.81
KLF2	1.565	0.901	2.719	0.11741	0.472	1.573	0.794	3.117	0.20266	0.504	0.915	0.503	1.665	0.77124	0.988	0.959	0.456	2.017	0.91245	0.981
CENPF	0.706	0.448	1.114	0.1407	0.523	0.797	0.465	1.367	0.4152	0.74	1.329	0.729	2.422	0.3512	0.914	0.984	0.467	2.072	0.96518	0.99
CTSB	1.17	0.825	1.66	0.3817	0.79	1.642	1.03	2.616	0.04448	0.302	1.175	0.646	2.137	0.59759	0.963	0.893	0.424	1.881	0.76521	0.958
FSTL3	1.317	0.807	2.148	0.27575	0.703	1.41	0.777	2.557	0.26617	0.567	0.652	0.356	1.194	0.16319	0.798	0.635	0.298	1.356	0.23731	0.836
BNIP3	1.291	0.786	2.12	0.31716	0.735	0.966	0.605	1.543	0.887	0.976	0.608	0.328	1.126	0.11009	0.798	0.966	0.455	2.051	0.92818	0.981
PTPN11	1.03	0.881	1.205	0.71153	0.938	1.103	0.915	1.329	0.30997	0.625	0.92	0.505	1.678	0.78596	0.997	0.642	0.302	1.366	0.24614	0.836
CD47	1.058	0.785	1.426	0.71337	0.938	0.855	0.557	1.314	0.48029	0.794	1.286	0.705	2.345	0.41168	0.918	1.888	0.89	4.008	0.09264	0.756
IFIT3	1.304	0.836	2.035	0.24634	0.675	1.249	0.653	2.387	0.50602	0.821	0.874	0.48	1.592	0.65901	0.982	0.863	0.409	1.819	0.69824	0.958
NFKBIE	1.199	0.878	1.639	0.2589	0.688	1.301	0.881	1.92	0.19396	0.493	0.954	0.523	1.74	0.87741	0.999	0.642	0.304	1.356	0.24168	0.836
IL32	1.713	1.011	2.902	0.05039	0.371	1.879	1.312	2.69	0.00151	0.294	0.555	0.303	1.017	0.05343	0.798	0.644	0.305	1.36	0.24484	0.836
HMGB3	0.452	0.225	0.907	0.02953	0.335	0.388	0.157	0.962	0.04846	0.304	1.132	0.621	2.061	0.68599	0.988	1.339	0.628	2.852	0.44798	0.94
CXCR4	1.557	0.915	2.652	0.10841	0.472	1.339	0.715	2.506	0.36827	0.694	0.646	0.354	1.181	0.15274	0.798	0.764	0.36	1.622	0.48165	0.94
ITGB2	1.456	0.92	2.303	0.11437	0.472	1.595	0.906	2.808	0.11462	0.438	0.842	0.462	1.533	0.5736	0.963	0.926	0.439	1.95	0.83899	0.974
ITGAV	1.167	0.868	1.57	0.31076	0.735	1.359	0.939	1.969	0.11317	0.438	0.733	0.401	1.342	0.31209	0.873	0.443	0.202	0.971	0.03716	0.635
TMEM173	0.96	0.687	1.342	0.81317	0.961	1.035	0.706	1.517	0.86145	0.976	0.793	0.435	1.445	0.44689	0.918	1.182	0.562	2.489	0.65877	0.958
STC1	1.546	0.868	2.753	0.14458	0.53	1.669	0.886	3.143	0.12165	0.441	0.867	0.476	1.579	0.63982	0.967	0.864	0.408	1.832	0.70306	0.958
CTNNB1	0.982	0.797	1.211	0.86927	0.966	0.962	0.738	1.254	0.77622	0.955	1.299	0.71	2.374	0.39449	0.918	1.032	0.49	2.171	0.93483	0.981
RRAD	1.286	0.652	2.535	0.47101	0.837	1.098	0.525	2.298	0.80519	0.976	0.726	0.396	1.331	0.29878	0.871	0.952	0.451	2.006	0.8963	0.98
SLC2A1	1.537	0.864	2.733	0.1491	0.539	2.094	0.964	4.547	0.0701	0.369	0.676	0.369	1.237	0.20107	0.8	0.653	0.307	1.388	0.2641	0.836
CXCL2	1.057	0.496	2.249	0.88712	0.966	0.707	0.293	1.707	0.44605	0.773	0.771	0.423	1.406	0.39499	0.918	0.814	0.386	1.719	0.58897	0.958
HLA.DMA	1.511	0.977	2.337	0.06885	0.395	1.435	0.827	2.488	0.20712	0.504	0.87	0.478	1.584	0.64939	0.97	0.867	0.412	1.825	0.70641	0.958
MRC2	1.138	0.704	1.84	0.59925	0.9	1.628	0.82	3.233	0.17249	0.474	1.019	0.56	1.856	0.94975	0.999	0.594	0.28	1.26	0.16982	0.765
IFI6	1.025	0.598	1.757	0.92932	0.967	0.912	0.419	1.987	0.81878	0.976	0.78	0.429	1.421	0.41647	0.918	0.749	0.355	1.577	0.44473	0.94
INPP4B	0.942	0.633	1.401	0.7697	0.951	1.337	0.853	2.096	0.2139	0.516	0.981	0.539	1.788	0.95109	0.999	1.26	0.598	2.658	0.54249	0.958
CCL5	1.829	1.013	3.304	0.05004	0.371	1.497	0.765	2.93	0.24665	0.549	0.976	0.536	1.777	0.93692	0.999	0.828	0.393	1.746	0.61987	0.958
PLA2G7	1.183	0.742	1.886	0.48342	0.839	1.646	1.025	2.644	0.04657	0.302	0.658	0.36	1.202	0.16986	0.798	0.612	0.288	1.3	0.19719	0.81
PCK2	1.089	0.787	1.507	0.60935	0.9	0.885	0.649	1.206	0.44341	0.772	0.708	0.387	1.295	0.25996	0.871	1.41	0.661	3.009	0.37176	0.9
CXCL11	3.472	1.78	6.77	0.00057	0.095	3.103	1.281	7.514	0.01687	0.294	0.568	0.31	1.042	0.06444	0.798	0.399	0.182	0.875	0.01782	0.635
CDH1	0.666	0.382	1.161	0.15728	0.545	0.473	0.272	0.821	0.01166	0.294	1.129	0.62	2.056	0.69142	0.988	0.959	0.45	2.045	0.91347	0.981
GNG4	1.289	0.586	2.834	0.53092	0.872	1.059	0.393	2.855	0.91085	0.976	0.94	0.516	1.711	0.83866	0.998	0.755	0.358	1.591	0.45834	0.94
FCGR3A.B	2.074	1.202	3.579	0.01126	0.228	2.15	1.075	4.298	0.03727	0.302	0.789	0.433	1.438	0.43768	0.918	0.666	0.314	1.412	0.28554	0.849
CX3CL1	1.143	0.577	2.263	0.70229	0.938	0.84	0.351	2.009	0.69746	0.922	0.813	0.447	1.479	0.49642	0.933	1.351	0.631	2.892	0.43671	0.94
PIK3R2	0.908	0.727	1.134	0.39661	0.802	0.843	0.604	1.176	0.32068	0.636	0.732	0.401	1.336	0.30783	0.871	0.949	0.451	1.998	0.89022	0.98
C1R	1.227	0.799	1.883	0.35351	0.765	1.928	1.138	3.266	0.01986	0.294	0.896	0.492	1.631	0.71968	0.988	0.9	0.427	1.896	0.78185	0.965
G0S2	1.092	0.535	2.226	0.8104	0.961	1.326	0.547	3.217	0.53597	0.84	1.01	0.555	1.84	0.97304	0.999	0.878	0.417	1.849	0.73187	0.958
NECTIN2	1.016	0.818	1.263	0.88512	0.966	0.954	0.713	1.277	0.75319	0.95	0.858	0.471	1.562	0.61604	0.963	0.807	0.383	1.699	0.57113	0.958
ROCK2	1.078	0.916	1.27	0.37077	0.778	1.037	0.841	1.278	0.73881	0.941	0.64	0.351	1.168	0.14276	0.798	0.551	0.256	1.189	0.12358	0.756
IL1B	1.321	0.632	2.76	0.46256	0.828	1.467	0.679	3.168	0.33574	0.647	0.931	0.511	1.695	0.81454	0.998	1.333	0.624	2.85	0.45658	0.94
CEACAM6	0.257	0.045	1.467	0.13188	0.506	0.105	0.019	0.577	0.01383	0.294	1.182	0.648	2.155	0.58459	0.963	1.802	0.848	3.829	0.12032	0.756
C2	1.454	0.915	2.308	0.11846	0.472	1.646	0.958	2.826	0.0796	0.381	1.036	0.569	1.886	0.90885	0.999	0.92	0.437	1.938	0.82735	0.974
MAP1LC3A	1.039	0.805	1.342	0.76803	0.951	1.103	0.761	1.6	0.60721	0.882	0.723	0.397	1.316	0.28674	0.871	0.705	0.334	1.485	0.35491	0.886
CD274	1.682	1.055	2.68	0.03308	0.335	1.648	0.885	3.07	0.12459	0.442	0.546	0.298	1	0.04685	0.77	0.495	0.23	1.062	0.06562	0.724
HLA.E	1.593	1.151	2.206	0.00688	0.219	1.42	0.933	2.161	0.11047	0.434	0.848	0.466	1.545	0.59038	0.963	0.762	0.362	1.605	0.4726	0.94
COMP	0.803	0.308	2.094	0.65542	0.92	2.27	0.652	7.903	0.2062	0.504	1.264	0.694	2.305	0.44296	0.918	0.805	0.382	1.698	0.56902	0.958
BMP2	1.07	0.592	1.931	0.82423	0.962	0.683	0.292	1.597	0.38506	0.708	0.898	0.493	1.634	0.72343	0.988	1.272	0.602	2.688	0.52803	0.943
EPCAM	1.125	0.476	2.656	0.78952	0.959	0.662	0.373	1.175	0.16775	0.474	0.806	0.442	1.47	0.48169	0.926	0.893	0.424	1.882	0.76539	0.958
INHBA	1.24	0.633	2.43	0.5332	0.872	1.892	0.77	4.654	0.17347	0.474	0.941	0.517	1.711	0.84128	0.998	0.686	0.323	1.459	0.32531	0.881
CD68	1.522	0.995	2.327	0.05757	0.374	1.65	0.962	2.831	0.07752	0.374	0.903	0.496	1.643	0.73753	0.988	0.89	0.422	1.875	0.75841	0.958
FPR3	1.924	1.064	3.479	0.0347	0.338	2.199	1.189	4.067	0.01678	0.294	0.81	0.444	1.477	0.49112	0.933	0.768	0.362	1.628	0.48924	0.94
ENTPD1	1.235	0.875	1.743	0.23419	0.659	1.37	0.874	2.149	0.17885	0.474	1.155	0.633	2.107	0.63906	0.967	0.772	0.366	1.627	0.49517	0.94
MELK	0.993	0.606	1.628	0.97915	0.994	1.235	0.682	2.234	0.49083	0.804	0.591	0.322	1.087	0.0872	0.798	0.576	0.268	1.237	0.15224	0.756
NOX4	0.995	0.547	1.811	0.98772	0.994	1.613	0.826	3.152	0.17035	0.474	0.748	0.408	1.371	0.34633	0.914	0.7	0.329	1.488	0.35134	0.886
IRF1	1.837	1.276	2.642	0.00182	0.124	1.8	1.168	2.775	0.01165	0.294	0.623	0.342	1.137	0.11968	0.798	0.575	0.271	1.22	0.14411	0.756
F2RL1	0.796	0.539	1.176	0.25697	0.688	0.743	0.461	1.197	0.22986	0.537	0.725	0.394	1.334	0.29902	0.871	1.2	0.569	2.527	0.63172	0.958
PDK1	1.337	0.898	1.992	0.15822	0.545	1.197	0.752	1.905	0.45427	0.781	0.621	0.337	1.143	0.12225	0.798	0.808	0.379	1.722	0.58047	0.958
ID4	1.294	0.809	2.071	0.28647	0.709	0.855	0.477	1.532	0.60205	0.882	1.117	0.613	2.034	0.71703	0.988	1.404	0.655	3.008	0.38044	0.9
CHIT1	1.905	0.787	4.608	0.15837	0.545	3.802	1.214	11.908	0.02796	0.302	0.777	0.425	1.42	0.41119	0.918	0.591	0.275	1.269	0.17257	0.765
THBD	1.275	0.828	1.964	0.27435	0.703	1.623	0.897	2.937	0.11849	0.441	1.282	0.703	2.339	0.41629	0.918	1.149	0.545	2.421	0.71475	0.958
RUNX3	1.478	0.992	2.204	0.06011	0.374	1.338	0.874	2.046	0.18878	0.484	0.978	0.537	1.78	0.94146	0.999	0.759	0.36	1.599	0.46643	0.94
MKI67	0.918	0.602	1.401	0.69442	0.938	1.023	0.614	1.707	0.92958	0.976	0.567	0.31	1.037	0.06214	0.798	0.703	0.332	1.49	0.35551	0.886
TNFRSF10C	0.892	0.502	1.583	0.69651	0.938	0.816	0.396	1.682	0.58583	0.873	1.174	0.639	2.158	0.60513	0.963	1.085	0.515	2.285	0.83095	0.974
PLAU	1.501	0.915	2.463	0.11322	0.472	2.421	1.313	4.464	0.00761	0.294	0.998	0.548	1.815	0.99424	0.999	0.388	0.174	0.863	0.01657	0.635
PPARGC1A	0.795	0.387	1.635	0.53599	0.872	0.71	0.312	1.614	0.41943	0.743	0.812	0.445	1.48	0.4951	0.933	1.166	0.554	2.454	0.68466	0.958
FGFR1	1.058	0.641	1.748	0.82526	0.962	1.23	0.576	2.624	0.59616	0.881	0.744	0.408	1.357	0.33331	0.908	0.578	0.273	1.227	0.14867	0.756
PSMB9	2.039	1.371	3.033	0.00087	0.095	1.787	1.084	2.947	0.02912	0.302	0.392	0.211	0.727	0.00209	0.65	0.416	0.194	0.892	0.02016	0.635
TNFRSF14	1.063	0.723	1.561	0.75812	0.949	1.142	0.794	1.643	0.47919	0.794	1.106	0.607	2.015	0.74141	0.988	0.99	0.47	2.084	0.97837	0.991
WNT11	0.868	0.495	1.522	0.62388	0.909	0.972	0.446	2.117	0.94381	0.976	1.419	0.778	2.587	0.25086	0.857	1.228	0.583	2.587	0.58779	0.958
NOTCH3	1.025	0.676	1.554	0.90942	0.966	1.284	0.75	2.199	0.36763	0.694	0.634	0.346	1.161	0.13664	0.798	0.537	0.251	1.151	0.10478	0.756
GOT2	0.925	0.726	1.18	0.53385	0.872	0.944	0.728	1.225	0.66875	0.911	0.976	0.537	1.777	0.93778	0.999	0.881	0.418	1.857	0.73982	0.958
JAK2	1.381	1.05	1.816	0.02454	0.301	1.393	0.991	1.958	0.0647	0.344	0.646	0.354	1.177	0.15023	0.798	0.783	0.372	1.649	0.51863	0.941
CDKN1C	1.07	0.666	1.717	0.78147	0.956	0.989	0.559	1.748	0.96856	0.989	0.956	0.525	1.741	0.88279	0.999	0.832	0.394	1.754	0.62806	0.958
ANGPTL4	1.755	0.729	4.224	0.21447	0.634	1.78	0.629	5.035	0.28464	0.589	0.65	0.354	1.193	0.16118	0.798	0.842	0.397	1.784	0.65233	0.958
EGR1	1.434	0.705	2.917	0.32366	0.74	1.325	0.551	3.189	0.534	0.84	1.165	0.64	2.121	0.61782	0.963	1.421	0.675	2.991	0.35195	0.886
CDH11	1.296	0.682	2.463	0.43204	0.822	1.73	0.661	4.525	0.27161	0.574	0.714	0.392	1.301	0.26941	0.871	0.656	0.31	1.388	0.26715	0.836
HLA.DQA1	1.837	0.333	10.131	0.48821	0.842	1.339	0.157	11.395	0.79071	0.965	0.766	0.421	1.395	0.38208	0.918	0.585	0.275	1.242	0.15799	0.762
DUSP1	1.179	0.549	2.531	0.67395	0.93	0.991	0.395	2.487	0.98522	0.989	0.727	0.399	1.324	0.29529	0.871	1.035	0.491	2.182	0.92832	0.981
TNFRSF1A	0.958	0.75	1.224	0.73366	0.944	1.032	0.746	1.428	0.85046	0.976	0.747	0.409	1.364	0.34033	0.914	1.225	0.583	2.576	0.59137	0.958
NT5E	1.147	0.734	1.794	0.54878	0.877	1.787	1.023	3.121	0.04878	0.304	0.99	0.543	1.804	0.97287	0.999	0.679	0.32	1.439	0.30922	0.853
HK2	0.895	0.605	1.323	0.57982	0.887	1.009	0.577	1.763	0.976	0.989	0.907	0.498	1.65	0.74835	0.988	1.054	0.5	2.223	0.88941	0.98
ALDOA	1.058	0.756	1.483	0.74213	0.947	1.041	0.687	1.579	0.8492	0.976	1.125	0.618	2.048	0.69925	0.988	1.43	0.67	3.052	0.35209	0.886
HLA.DPA1	1.986	1.195	3.303	0.01056	0.228	2.225	1.141	4.338	0.02464	0.294	0.696	0.381	1.269	0.23388	0.829	0.614	0.29	1.302	0.19923	0.81
C21orf99	1.652	0.9	3.033	0.11097	0.472	2.07	0.883	4.855	0.10328	0.421	0.676	0.371	1.233	0.19869	0.798	0.65	0.306	1.379	0.25838	0.836
CBLC	0.87	0.449	1.685	0.68116	0.932	0.838	0.453	1.548	0.57518	0.869	1.571	0.859	2.873	0.13888	0.798	1.829	0.867	3.855	0.10744	0.756
GLS	1.089	0.77	1.542	0.63149	0.913	1.055	0.658	1.692	0.82603	0.976	0.752	0.411	1.373	0.35103	0.914	1.071	0.508	2.26	0.85633	0.98
CHUK	0.967	0.835	1.12	0.65718	0.92	0.921	0.744	1.139	0.4507	0.777	0.624	0.341	1.141	0.12208	0.798	0.858	0.407	1.809	0.68753	0.958
IL6R	0.897	0.627	1.285	0.55597	0.877	0.914	0.626	1.334	0.64365	0.901	1.031	0.566	1.877	0.9212	0.999	1.312	0.623	2.764	0.47374	0.94
CLEC14A	1.6	1	2.559	0.05488	0.372	1.468	0.802	2.689	0.22173	0.523	0.801	0.44	1.459	0.46751	0.926	0.99	0.471	2.081	0.9795	0.991
PVR	1.009	0.802	1.269	0.94196	0.974	0.827	0.594	1.152	0.26951	0.572	0.836	0.459	1.522	0.55681	0.956	1.243	0.586	2.636	0.57054	0.958
COL11A2	1.201	0.65	2.218	0.56117	0.877	0.817	0.469	1.423	0.4799	0.794	0.832	0.456	1.517	0.54822	0.952	1.037	0.492	2.189	0.92353	0.981
SFRP4	1.291	0.491	3.39	0.60672	0.9	2.833	0.782	10.255	0.12166	0.441	0.683	0.374	1.244	0.20981	0.811	0.631	0.298	1.336	0.22514	0.83
DUSP5	0.86	0.544	1.358	0.51967	0.872	0.974	0.538	1.761	0.93	0.976	1.126	0.618	2.052	0.69851	0.988	0.973	0.46	2.055	0.9421	0.981
GZMK	2.017	1.02	3.991	0.04858	0.371	1.862	0.796	4.354	0.16042	0.474	0.795	0.437	1.447	0.45182	0.918	0.824	0.391	1.737	0.60992	0.958
TMEM14A	1.062	0.844	1.338	0.60843	0.9	1.012	0.742	1.379	0.94145	0.976	0.642	0.348	1.184	0.15278	0.798	0.654	0.308	1.387	0.26458	0.836
PIK3CA	0.936	0.765	1.146	0.52678	0.872	1.004	0.744	1.355	0.97695	0.989	0.928	0.509	1.691	0.80725	0.998	0.898	0.427	1.891	0.77767	0.962
JAK1	1.093	0.888	1.346	0.40605	0.803	1.12	0.89	1.409	0.33979	0.652	0.731	0.401	1.332	0.30467	0.871	0.936	0.444	1.974	0.86253	0.98
CSF3R	0.977	0.58	1.645	0.92988	0.967	0.819	0.445	1.509	0.52656	0.84	1.33	0.727	2.431	0.35324	0.914	2.332	1.068	5.089	0.02896	0.635
EP300	1.044	0.912	1.195	0.53595	0.872	1.002	0.855	1.175	0.9788	0.989	1.179	0.647	2.15	0.58962	0.963	2.054	0.963	4.379	0.05722	0.724
IHH	1.178	0.672	2.065	0.57001	0.877	1.322	0.649	2.693	0.44669	0.773	0.983	0.539	1.791	0.9551	0.999	1.291	0.61	2.734	0.50328	0.94
IL10RA	1.611	1.062	2.444	0.02897	0.335	1.558	0.934	2.599	0.09831	0.417	0.835	0.459	1.521	0.55577	0.956	0.771	0.365	1.627	0.49351	0.94
IFITM1	1.116	0.74	1.682	0.6024	0.9	1.216	0.764	1.936	0.4147	0.74	0.905	0.495	1.654	0.74528	0.988	0.747	0.349	1.599	0.45067	0.94
CCL22	1.1	0.642	1.884	0.73079	0.944	1.32	0.655	2.66	0.44298	0.772	0.89	0.489	1.619	0.7016	0.988	0.914	0.434	1.926	0.81323	0.974
HLA.F	1.949	1.293	2.938	0.00235	0.124	1.552	0.891	2.705	0.12972	0.446	0.457	0.249	0.84	0.00981	0.65	0.501	0.233	1.077	0.07117	0.756
TNFRSF10B	0.945	0.701	1.273	0.7114	0.938	1.004	0.671	1.503	0.98469	0.989	0.74	0.405	1.353	0.32574	0.9	0.87	0.412	1.837	0.71465	0.958
IL4I1	1.593	1.021	2.486	0.04473	0.371	1.83	1.018	3.289	0.05117	0.311	0.637	0.349	1.163	0.13854	0.798	0.63	0.299	1.327	0.22028	0.83
TAP2	1.419	1.094	1.842	0.01083	0.228	1.306	0.898	1.898	0.17168	0.474	0.503	0.275	0.921	0.02326	0.65	0.515	0.243	1.092	0.07809	0.756
NFKBIA	1.023	0.707	1.481	0.90338	0.966	0.923	0.558	1.526	0.75559	0.95	1.248	0.682	2.283	0.47179	0.926	1.559	0.728	3.339	0.24919	0.836
TNFAIP8	1.23	0.889	1.702	0.21597	0.635	1.259	0.878	1.804	0.21873	0.523	0.886	0.486	1.613	0.69146	0.988	1.24	0.588	2.615	0.57094	0.958
FANCA	0.834	0.57	1.221	0.35538	0.766	0.89	0.57	1.39	0.61245	0.882	1.396	0.762	2.558	0.27838	0.871	0.942	0.446	1.988	0.87543	0.98
EDN1	1.348	0.771	2.356	0.29969	0.726	0.992	0.548	1.796	0.98011	0.989	0.824	0.452	1.502	0.52755	0.947	1.002	0.475	2.114	0.9959	0.998
C1S	1.102	0.703	1.729	0.67283	0.93	1.844	1.07	3.177	0.03409	0.302	1.27	0.695	2.323	0.43567	0.918	0.814	0.386	1.719	0.58963	0.958
PFKFB3	1.118	0.798	1.565	0.51985	0.872	0.962	0.617	1.499	0.86394	0.976	1.154	0.634	2.102	0.63931	0.967	1.549	0.732	3.276	0.24872	0.836
LIF	0.853	0.468	1.555	0.6063	0.9	0.661	0.324	1.348	0.2622	0.563	1.184	0.65	2.157	0.58112	0.963	0.85	0.401	1.802	0.67202	0.958
FBP1	1.113	0.616	2.01	0.72357	0.94	0.65	0.31	1.362	0.26104	0.563	0.882	0.485	1.605	0.68076	0.988	0.972	0.461	2.046	0.9394	0.981
GLUL	0.879	0.673	1.15	0.35154	0.765	0.82	0.595	1.13	0.23295	0.541	1.245	0.681	2.276	0.47538	0.926	1.661	0.773	3.568	0.18865	0.807
RPS6KB1	0.887	0.77	1.023	0.10472	0.472	0.837	0.691	1.014	0.07731	0.374	0.807	0.442	1.471	0.48255	0.926	0.945	0.449	1.991	0.88263	0.98
CCNB1	0.733	0.478	1.125	0.16057	0.545	0.897	0.514	1.563	0.70261	0.923	0.724	0.396	1.323	0.29142	0.871	0.643	0.301	1.378	0.25255	0.836
CXCL1	0.956	0.436	2.097	0.91059	0.966	0.843	0.296	2.398	0.7507	0.949	1.535	0.831	2.835	0.16764	0.798	2.03	0.942	4.378	0.06549	0.724
ADAP2	1.457	0.992	2.14	0.05986	0.374	1.828	1.154	2.897	0.01466	0.294	0.606	0.33	1.114	0.10327	0.798	0.45	0.207	0.979	0.03904	0.635
SLC1A5	1.029	0.733	1.445	0.86755	0.966	0.772	0.559	1.065	0.12357	0.442	1.613	0.88	2.955	0.11861	0.798	2.025	0.951	4.313	0.06206	0.724
CCL19	0.834	0.345	2.019	0.68894	0.938	1.114	0.323	3.846	0.86527	0.976	1.876	1.02	3.448	0.03966	0.745	1.75	0.829	3.694	0.13689	0.756
CMKLR1	1.586	1.013	2.483	0.04858	0.371	2.094	1.18	3.716	0.01625	0.294	0.697	0.382	1.27	0.23521	0.829	0.53	0.249	1.127	0.09353	0.756
OLFML2B	0.994	0.533	1.856	0.98619	0.994	1.709	0.734	3.977	0.2219	0.523	0.893	0.491	1.627	0.71218	0.988	0.456	0.211	0.984	0.04048	0.635
ITPK1	0.99	0.8	1.226	0.93019	0.967	1.024	0.803	1.306	0.84874	0.976	0.6	0.328	1.099	0.09487	0.798	0.576	0.271	1.227	0.14806	0.756
SFN	0.775	0.287	2.093	0.61643	0.901	1.294	0.526	3.184	0.57775	0.871	1.012	0.554	1.848	0.96864	0.999	1.177	0.56	2.475	0.66711	0.958
TLR4	1.43	1.038	1.969	0.03302	0.335	1.446	0.921	2.271	0.11823	0.441	0.906	0.498	1.648	0.74526	0.988	0.769	0.36	1.645	0.49733	0.94
TNFAIP2	1.139	0.817	1.588	0.44512	0.822	1.235	0.851	1.792	0.27466	0.576	1.095	0.602	1.993	0.76533	0.988	1.085	0.515	2.287	0.8295	0.974
IL1A	0.961	0.476	1.943	0.91309	0.966	1.403	0.623	3.158	0.41958	0.743	0.941	0.515	1.72	0.84333	0.998	0.713	0.337	1.508	0.37401	0.9
ENO1	1.316	0.951	1.821	0.10367	0.472	1.075	0.753	1.534	0.69344	0.921	0.694	0.379	1.27	0.23317	0.829	0.861	0.408	1.818	0.69501	0.958
CD276	0.979	0.747	1.284	0.87905	0.966	1.432	1.015	2.021	0.04858	0.304	1.226	0.673	2.236	0.5048	0.938	0.573	0.268	1.227	0.14704	0.756
WNT5A	0.763	0.405	1.438	0.4061	0.803	1.041	0.416	2.605	0.93241	0.976	2.027	1.091	3.766	0.02261	0.65	1.231	0.584	2.597	0.58381	0.958
BAMBI	0.981	0.504	1.912	0.95628	0.98	0.874	0.392	1.95	0.74437	0.946	0.985	0.541	1.794	0.96106	0.999	1.015	0.481	2.141	0.96831	0.99
PDZK1IP1	1.703	0.616	4.709	0.30951	0.735	1.012	0.358	2.859	0.98188	0.989	1.177	0.645	2.147	0.59438	0.963	2	0.946	4.232	0.06456	0.724
NEFL	1.374	0.598	3.154	0.45728	0.827	1.136	0.554	2.33	0.72933	0.941	1.024	0.562	1.865	0.93844	0.999	1.778	0.836	3.78	0.12992	0.756
FCGR2B	1.248	0.796	1.957	0.33915	0.757	1.597	0.903	2.824	0.1167	0.441	0.992	0.545	1.805	0.97803	0.999	0.588	0.277	1.251	0.16344	0.765
CDH2	1.493	0.691	3.227	0.31245	0.735	1.981	0.866	4.528	0.11419	0.438	0.488	0.263	0.905	0.02019	0.65	0.602	0.278	1.307	0.19558	0.81
OAZ1	1.109	0.969	1.269	0.13921	0.523	1.148	0.954	1.38	0.15199	0.47	0.471	0.255	0.868	0.01357	0.65	0.597	0.278	1.285	0.18294	0.795
ABCF1	1.025	0.871	1.206	0.7658	0.951	1.053	0.84	1.321	0.65639	0.909	1.17	0.641	2.135	0.60845	0.963	0.717	0.338	1.519	0.3828	0.9
SDHA	1.02	0.826	1.26	0.85355	0.966	0.832	0.677	1.024	0.09085	0.402	1.166	0.64	2.124	0.6152	0.963	2.381	1.079	5.257	0.02747	0.635
POLR2A	1.001	0.868	1.155	0.98514	0.994	0.942	0.779	1.138	0.53657	0.84	1.437	0.786	2.629	0.2364	0.829	2.091	0.97	4.508	0.05467	0.724
UBB	1.14	0.945	1.375	0.17649	0.573	1.022	0.824	1.267	0.84384	0.976	0.574	0.313	1.052	0.06889	0.798	1.098	0.522	2.308	0.80552	0.974
CNOT4	1.037	0.891	1.208	0.63895	0.916	1.013	0.852	1.203	0.88837	0.976	1.28	0.7	2.339	0.42153	0.918	1.204	0.565	2.566	0.62991	0.958
G6PD	0.941	0.648	1.367	0.75094	0.949	1.023	0.606	1.727	0.93394	0.976	0.908	0.497	1.659	0.75377	0.988	1.032	0.486	2.191	0.93507	0.981
EIF2B4	1.001	0.881	1.137	0.98906	0.994	0.931	0.778	1.115	0.44317	0.772	0.754	0.413	1.376	0.35586	0.914	0.844	0.4	1.781	0.65639	0.958
COG7	0.937	0.793	1.107	0.44654	0.822	0.944	0.758	1.176	0.61039	0.882	0.895	0.492	1.63	0.7174	0.988	0.892	0.423	1.88	0.76403	0.958
AMMECR1L	0.956	0.808	1.132	0.60522	0.9	0.959	0.771	1.191	0.7055	0.923	0.789	0.432	1.439	0.43781	0.918	0.81	0.384	1.707	0.57819	0.958

## Sheet: legend
	legend
FC.whole.OR	Odd ratio for response (complete or partial) versus non response (stable disease or progression) in the whole CERTIM cohort
Lower.CI.whole.OR	Confidence interval, lower limit, for response (complete or partial) versus non response (stable disease or progression) in the whole CERTIM cohort
Upper.CI.whole.OR	Confidence interval, upper limit, for response (complete or partial) versus non response (stable disease or progression) in the whole CERTIM cohort
pvalue.whole.OR	p value, for response (complete or partial) versus non response (stable disease or progression) in the whole CERTIM cohort
FDR.whole.OR	false discovery rate, for response (complete or partial) versus non response (stable disease or progression) in the whole CERTIM cohort
FC.lung.OR	Odd ratio for response (complete or partial) versus non response (stable disease or progression) in the NSCLC cohort
Lower.CI.lung.OR	Confidence interval, lower limit, for response (complete or partial) versus non response (stable disease or progression) in the NSCLC cohort
Upper.CI.lung.OR	Confidence interval, upper limit, for response (complete or partial) versus non response (stable disease or progression) in the NSCLC cohort
pvalue.lung.OR	p value, for response (complete or partial) versus non response (stable disease or progression) in the NSCLC cohort
FDR.lung.OR	false discovery rate, for response (complete or partial) versus non response (stable disease or progression) in the NSCLC cohort
HR.whole.OS	Hazard ratio for overall survival in the whole CERTIM cohort
Lower.CI.whole.OS	Confidence interval, lower limit, for overall survival in the whole CERTIM cohort
Upper.CI.whole.OS	Confidence interval, upper limit, for overall survival in the whole CERTIM cohort
pvalue.whole.OS	p value, for for overall survival in the whole CERTIM cohort
FDR.whole.OS	false discovery rate, for for overall survival in the whole CERTIM cohort
HR.lung.OS	Hazard ratio for overall survival in the NSCLC cohort
Lower.CI.lung.OS	Confidence interval, lower limit, for overall survival in the NSCLC cohort
Upper.CI.lung.OS	Confidence interval, upper limit, for overall survival in the NSCLC cohort
pvalue.lung.OS	p value, for overall survival in the NSCLC cohort
FDR.lung.OS	false discovery rate, for overall survival in the NSCLC cohort
