# Supplementary material for: The tumor inflammation signature (TIS) is associated with anti-PD-1 treatment benefit in the CERTIM pan-cancer cohort
Source: J Transl Med. 2019 Nov 4;17:357. doi: 10.1186/s12967-019-2100-3 (PMC6829827; doi:10.1186/s12967-019-2100-3)
Supplement: Supplementary file 2 — Additional file 2: Table S2. Statistical correlation of gene signatures with response and survival in the whole cohort and in the NSCLC cohort. [file 12967_2019_2100_MOESM2_ESM.xlsx]

## Sheet: table
	FC.whole.OR	Lower.CI.whole.OR	Upper.CI.whole.OR	pvalue.whole.OR	FDR.whole.OR	FC.lung.OR	Lower.CI.lung.OR	Upper.CI.lung.OR	pvalue.lung.OR	FDR.lung.OR	HR.whole.OS	Lower.CI.whole.OS	Upper.CI.whole.OS	pvalue.whole.OS	FDR.whole.OS	HR.lung.OS	Lower.CI.lung.OS	Upper.CI.lung.OS	pvalue.lung.OS	FDR.lung.OS
prolif	0.831	0.547	1.261	0.38743	0.539	0.994	0.625	1.579	0.97874	0.979	0.73	0.399	1.333	0.30286	0.543	0.783	0.369	1.659	0.52131	0.927
stroma	1.173	0.664	2.071	0.58464	0.693	2.413	1.099	5.299	0.03487	0.112	1.122	0.616	2.044	0.70597	0.941	0.446	0.204	0.976	0.0383	0.44
lymphoid	1.616	1.106	2.362	0.01626	0.047	1.586	1.033	2.435	0.04241	0.123	0.513	0.28	0.939	0.02762	0.295	0.458	0.213	0.987	0.04121	0.44
myleoid	1.321	0.931	1.873	0.12411	0.199	1.502	1.008	2.238	0.05338	0.13	0.955	0.524	1.738	0.87964	0.973	0.99	0.47	2.084	0.97827	0.998
Endothelial.cells	1.518	0.986	2.338	0.06341	0.127	1.564	0.904	2.703	0.11861	0.2	1.01	0.555	1.84	0.97302	0.973	0.99	0.471	2.081	0.9795	0.998
APM	1.705	1.241	2.342	0.00172	0.018	1.514	1.002	2.287	0.05691	0.13	0.625	0.342	1.142	0.12324	0.413	0.661	0.311	1.402	0.27704	0.806
MHC2	1.752	1.09	2.816	0.02416	0.059	1.818	0.983	3.361	0.06508	0.13	0.553	0.303	1.012	0.05141	0.329	0.614	0.29	1.302	0.19923	0.708
IFN.gamma	3.202	1.767	5.803	0.00032	0.01	3.116	1.424	6.815	0.00736	0.108	0.579	0.316	1.06	0.07287	0.365	0.571	0.269	1.212	0.13958	0.621
cytotoxicity	1.909	1.206	3.021	0.00777	0.029	1.682	0.991	2.857	0.06239	0.13	0.588	0.322	1.073	0.07982	0.365	0.531	0.25	1.128	0.09407	0.602
Type1.IFN	1.45	1.06	1.984	0.02391	0.059	1.291	0.837	1.991	0.2556	0.356	0.682	0.374	1.244	0.20924	0.478	0.751	0.356	1.581	0.44882	0.923
immunoproteasome	1.729	1.266	2.361	0.00109	0.017	1.636	1.106	2.42	0.01878	0.108	0.463	0.252	0.85	0.01094	0.175	0.497	0.232	1.066	0.06705	0.536
Apoptosis	1.083	0.952	1.232	0.22995	0.35	1.059	0.905	1.241	0.47799	0.637	0.677	0.371	1.236	0.20098	0.478	0.755	0.357	1.597	0.46135	0.923
Inflammatory.chemokines	2.102	1.246	3.544	0.00726	0.029	2.454	1.235	4.876	0.01486	0.108	0.974	0.535	1.774	0.93136	0.973	1.099	0.522	2.314	0.80451	0.998
Hypoxia	1.373	0.926	2.034	0.12023	0.199	1.299	0.838	2.013	0.2495	0.356	0.524	0.283	0.973	0.03747	0.3	0.575	0.266	1.244	0.1552	0.621
glycolytic.activity	1.053	0.877	1.265	0.581	0.693	1.055	0.847	1.313	0.63691	0.755	0.644	0.352	1.178	0.15001	0.413	1.029	0.489	2.164	0.93979	0.998
IFN.downstream	1.158	0.855	1.568	0.34622	0.504	1.097	0.711	1.694	0.67724	0.774	0.929	0.51	1.691	0.80849	0.973	1.011	0.481	2.127	0.97624	0.998
Myleoid.inflam	1.075	0.638	1.809	0.78705	0.812	1.011	0.568	1.799	0.97176	0.979	0.979	0.537	1.785	0.94446	0.973	0.975	0.463	2.054	0.947	0.998
B.cells	1.109	0.682	1.802	0.67781	0.748	1.155	0.662	2.018	0.61495	0.755	1.035	0.567	1.89	0.91014	0.973	0.918	0.436	1.932	0.82115	0.998
CD8.T.cells	1.783	1.14	2.789	0.01404	0.045	1.41	0.867	2.294	0.17451	0.279	0.692	0.379	1.262	0.22702	0.484	0.904	0.43	1.901	0.78936	0.998
Cytotoxic.cells	1.825	1.187	2.804	0.00818	0.029	1.718	1.071	2.758	0.03134	0.112	0.624	0.342	1.138	0.12043	0.413	0.579	0.273	1.231	0.15098	0.621
DC	1.146	0.758	1.731	0.52035	0.666	1.566	0.948	2.588	0.0889	0.158	1.3	0.711	2.377	0.39192	0.627	1.057	0.503	2.224	0.88309	0.998
Exhausted.CD8	1.66	1.162	2.372	0.00729	0.029	1.538	1.053	2.246	0.0325	0.112	0.643	0.353	1.173	0.14663	0.413	0.68	0.322	1.435	0.30883	0.824
Macrophages	1.522	1.005	2.305	0.05215	0.111	1.903	1.151	3.146	0.01692	0.108	0.854	0.469	1.554	0.60512	0.88	0.718	0.341	1.513	0.38128	0.872
Mast.cells	0.907	0.469	1.756	0.77375	0.812	1.061	0.463	2.43	0.89004	0.949	1.546	0.844	2.831	0.15495	0.413	1.566	0.741	3.309	0.23618	0.756
Neutrophils	1.158	0.782	1.713	0.46747	0.623	1.316	0.883	1.962	0.18587	0.283	1.247	0.678	2.294	0.47687	0.727	1.299	0.614	2.745	0.49239	0.927
NK.CD56dim.cells	1.396	0.972	2.004	0.07624	0.144	1.602	1	2.566	0.05801	0.13	0.732	0.402	1.333	0.30571	0.543	0.999	0.474	2.106	0.99837	0.998
NK.cells	1.662	1.167	2.367	0.0067	0.029	1.764	1.141	2.727	0.01514	0.108	0.954	0.523	1.74	0.87852	0.973	1.045	0.496	2.202	0.90802	0.998
T.cells	1.604	1.064	2.417	0.02793	0.064	1.662	1.092	2.531	0.02352	0.108	0.768	0.422	1.399	0.38706	0.627	0.849	0.404	1.787	0.66639	0.998
TIS	2.057	1.285	3.293	0.00396	0.029	1.964	1.128	3.42	0.02257	0.108	0.374	0.183	0.763	0.00499	0.16	0.36	0.144	0.902	0.02345	0.44
MMR.loss	1.056	0.856	1.303	0.6136	0.701	1.045	0.797	1.37	0.75253	0.83	1.142	0.627	2.079	0.66502	0.925	1.401	0.657	2.987	0.38074	0.872
APM.loss	0.996	0.889	1.115	0.94077	0.941	0.953	0.803	1.131	0.58584	0.75	0.722	0.394	1.325	0.29127	0.543	0.836	0.396	1.761	0.63631	0.998
JAKSTAT.loss	0.81	0.625	1.05	0.11769	0.199	0.757	0.561	1.021	0.07648	0.144	1.022	0.561	1.86	0.94422	0.973	0.8	0.379	1.688	0.55731	0.939

## Sheet: Feuil1
	legend
FC.whole.OR	Odd ratio for response (complete or partial) versus non response (stable disease or progression) in the whole CERTIM cohort
Lower.CI.whole.OR	Confidence interval, lower limit, for response (complete or partial) versus non response (stable disease or progression) in the whole CERTIM cohort
Upper.CI.whole.OR	Confidence interval, upper limit, for response (complete or partial) versus non response (stable disease or progression) in the whole CERTIM cohort
pvalue.whole.OR	p value, for response (complete or partial) versus non response (stable disease or progression) in the whole CERTIM cohort
FDR.whole.OR	false discovery rate, for response (complete or partial) versus non response (stable disease or progression) in the whole CERTIM cohort
FC.lung.OR	Odd ratio for response (complete or partial) versus non response (stable disease or progression) in the NSCLC cohort
Lower.CI.lung.OR	Confidence interval, lower limit, for response (complete or partial) versus non response (stable disease or progression) in the NSCLC cohort
Upper.CI.lung.OR	Confidence interval, upper limit, for response (complete or partial) versus non response (stable disease or progression) in the NSCLC cohort
pvalue.lung.OR	p value, for response (complete or partial) versus non response (stable disease or progression) in the NSCLC cohort
FDR.lung.OR	false discovery rate, for response (complete or partial) versus non response (stable disease or progression) in the NSCLC cohort
HR.whole.OS	Hazard ratio for overall survival in the whole CERTIM cohort
Lower.CI.whole.OS	Confidence interval, lower limit, for overall survival in the whole CERTIM cohort
Upper.CI.whole.OS	Confidence interval, upper limit, for overall survival in the whole CERTIM cohort
pvalue.whole.OS	p value, for for overall survival in the whole CERTIM cohort
FDR.whole.OS	false discovery rate, for for overall survival in the whole CERTIM cohort
HR.lung.OS	Hazard ratio for overall survival in the NSCLC cohort
Lower.CI.lung.OS	Confidence interval, lower limit, for overall survival in the NSCLC cohort
Upper.CI.lung.OS	Confidence interval, upper limit, for overall survival in the NSCLC cohort
pvalue.lung.OS	p value, for overall survival in the NSCLC cohort
FDR.lung.OS	false discovery rate, for overall survival in the NSCLC cohort
