# Supplementary material for: The tumor inflammation signature (TIS) is associated with anti-PD-1 treatment benefit in the CERTIM pan-cancer cohort
Source: J Transl Med. 2019 Nov 4;17:357. doi: 10.1186/s12967-019-2100-3 (PMC6829827; doi:10.1186/s12967-019-2100-3)
Supplement: Supplementary file 3 — Additional file 3: Table S3. Histological subtype, clinical outcome (response to anti-PD1 and survival), TIS score and normalized gene expression data, for each of the 58 samples included in the study. [file 12967_2019_2100_MOESM3_ESM.xlsx]

## Sheet: Table S3
Sample ID	tumor type NSCLC=non small cell lung carcinome, SCLC=small cell lung carcinom, melanoma, RCC=renal clear cell carcinoma, urothelial carcinoma	NSCLC histology adk=adenocarcinoma, SCC=squamous cell carcinoma, NOS=not other specified	anti-PD1 received	anti-PD1 response 0=progression; 1=stable; 2=partial response; 3=complete response	death 1=yes, 0=no	follow-up (months)	TIS score	SRRM4	NFIL3	IRF4	PRKCA	UBE2C	KRAS	CCL18	MYD88	CD244	CXCL3	MAP3K7	CD36	IL33	MICB	TP53	CTSW	ROCK1	TGFB3	SERPINH1	TNF	B2M	BATF3	CEACAM1	TWIST2	SMAD5	CLEC5A	HLA-DOB	C10orf54	CCND2	ZEB1	NFATC2	STAT2	CD247	MSH6	MFGE8	CD8A	CXCL10	ARG1	NRAS	CD7	DAB2	CNTFR
C01	NSCLC	adk	nivolumab	2	0	18	7.947705372	2.16407763549715	6.15654396281174	4.33400263693946	5.75902422479093	6.92341104269181	7.54201114011325	6.6980562074995	6.82704264821958	3.33400263693946	7.09086778854337	7.14897074310694	7.52455897115391	4.48600573038451	5.49797837205059	7.36701769416743	4.50985247233888	6.86913398170861	8.46481150811539	10.7112935156915	4.16407763549715	13.4866630588228	5.00537988947809	3.57911513477599	4.03854675341329	6.8459016754709	5.3735310011261	4.43709612990357	5.66657797602633	6.70839815172096	6.75404081727667	5.76893969365601	8.85057816268037	4.00537988947809	5.87373588366762	8.26386375519762	4.53331144516287	8.09284273072843	2.27955485291709	6.1938249788912	3.70839815172096	8.33065919386509	3.82704264821958
C03	NSCLC	SCC	nivolumab	0	1	1	6.426587946	1.55431209197398	7.5279716997952	5.56377242122305	5.82994653458741	7.5400042552901	7.08774429205506	7.581345050671	6.36977965981891	1.89134707925155	5.79823767486007	7.6021535129509	4.68142400987732	5.7861648425595	4.86097343020803	6.68792752971498	2.3063845785304	6.904437078692	6.94843627145837	9.08199485928994	4.4253256512539	12.2736108373664	3.87624018686134	1.89134707925155	2.43566759547536	6.45866942083698	5.24302251753297	4.31761183395365	4.89134707925155	6.1008004448805	5.23712191609328	5.08774429205506	8.75088186563421	4.07456890330732	5.99638254994984	7.16591936491305	3.64623458141502	6.6215341407867	0.628312673417758	7.01546839108074	2.97880992050189	7.32458475734362	1.21327517413892
C04	NSCLC	SCC	nivolumab	0	1	2.5	6.663844276	1.82402548293849	6.2937743925613	5.541882254157	6.39946520954114	7.52007788383865	8.25469810859437	5.67938577790693	6.0355295881322	1.96841539227367	4.40898798365965	7.40898798365965	6.08785062326229	5.45874101885675	4.31756495589606	7.42784701091097	3.80491665999079	7.41372590266631	7.26609594091435	9.53609990156299	1.82402548293849	12.2114760053453	4.55337789299482	2.82402548293849	4.47091573280285	6.55051255930043	4.541882254157	4.77577031433127	4.44646268907831	8.27132626099066	7.06192727819681	5.53029427988178	8.51420729571415	3.86150018835716	6.44954208201028	8.66422366168312	4.64218715995268	4.30401842405811	1.48298856510343	6.20180681255937	3.59846578252336	7.61089693207218	3.276537687636
C05	NSCLC	SCC	nivolumab	0	1	11.6	7.089186346	1.20425087603532	6.04296996900226	4.42267439516882	5.77993556316846	7.82799170451297	7.77176824229706	8.32797436763838	6.75410957580056	1.89612858067299	5.21117028997511	7.6787368403949	7.03324171204038	6.569900348352	4.51503841331748	5.66368249467261	3.78921337675647	7.27695036461392	7.94468032550509	10.6654154618971	3.02737311395124	12.6941374230732	4.05840000957186	3.14766734766895	3.77059769858913	6.60971966646538	3.84366116077885	4.77059769858913	5.2653623903387	7.56044887300743	7.29334480286458	6.1691470750794	8.49887162492694	3.9956642542239	6.50381115789422	8.89988071553409	4.83472803600884	6.20425087603532	1.96324277653152	6.81215018803363	2.59127399914456	7.77760675710849	2.82573925278159
C07	NSCLC	adk	nivolumab	0	1	2.16667	7.790608182	1.93403205451423	6.14348542014318	6.80102992299924	5.42296766746161	6.82553961742337	7.35877095498537	9.38073943207232	6.81445043876156	2.64452543731925	4.56206327712727	7.51489015690265	9.71001637147946	6.68405380150588	6.02918928755457	6.83873509088499	5.36941819918488	7.60130490872013	7.37244589188245	9.11303634986741	4.2559601494016	13.390526484993	5.05202926391268	4.66442499475695	4.01375924698497	6.97643762077923	4.74138697657184	5.97045546276411	5.64952611837761	7.44758022194323	6.48582769130019	6.26576332443195	8.69860211007504	4.87547987215912	5.76000265473918	8.63005116718907	5.33878658053122	6.4632851226491	1.64452543731925	6.13281191862873	5.49696824890539	8.41417965019163	5.7965285307643
C10	NSCLC	NOS	nivolumab	1	0	17.8667	8.13669394	0.162094661182374	6.8144124297053	3.96337506883029	3.8295193220955	8.71668351286001	7.8555816186817	9.10736634851875	5.79743935110158	2.76113234711525	4.84612128943263	7.90237146873899	5.8706714287618	4.69668363938841	4.56247185375509	8.41809516359994	4.19875313176122	7.40610864179165	5.25702617333656	8.14609418248866	2.09699963296049	12.7373141016811	4.4669492427108	3.12991425543323	1.77507153807313	6.50717372032029	3.00536915749492	4.21418317233083	4.10253781650192	5.82784856911099	4.8559915334567	6.31303655925711	8.660063871525	4.56247185375509	6.83285503465876	7.82030614393417	5.93881796458632	6.83701385864243	0.881986741989639	6.44204657117886	2.48402275606974	6.67268432009364	1.36003403879428
C12	NSCLC	adk	nivolumab	1	0	14.3667	6.48711348	0.662065565560829	6.76430375949157	5.90237989489454	5.76640222537556	6.85583730895751	7.89951456120015	6.53735416378352	6.94005031286059	2.14749239273107	4.16031643308865	6.65980959162046	5.35136472609672	4.93259450794155	5.19188651208952	7.6998870309958	3.31741739417338	7.28996418143258	6.84396320866922	9.92463026764934	1.98399366044819	13.5089270928475	5.13455333702357	3.79956908931076	3.66206556556083	7.50000880745186	3.58806498411705	5.59752531336612	4.66206556556083	6.37631108322695	5.46425878250265	6.5904358885798	8.8661475777352	5.05438298833959	5.74527893380981	8.17618782573154	5.19188651208952	4.27087480823635	0.662065565560829	6.1950058539337	4.30592175533555	6.73674225185533	1.73245489345223
C13	NSCLC	adk	nivolumab	0	1	1.33333	7.695182459	1.96452004116048	5.94637269445021	6.93030432582256	4.99132010050419	5.33607890377244	8.16909118540968	8.63269591013061	7.39580869545207	3.75111640305128	7.02845434691457	7.11629769589253	6.86659362047122	6.76153301899662	5.77187496321808	6.72474098762698	4.15038658647181	7.30258783870309	6.68971585838714	9.25730179038832	4.75111640305128	13.1149337451119	4.42395165979777	4.82250103628805	3.47548196043785	6.90703454649971	3.77187496321808	5.83241650515313	5.26464376572949	7.04133563821131	6.34303166441421	6.45957556952849	8.58363955261369	4.77187496321808	5.81751762877379	7.13243990671241	5.96902143339542	5.31501728824461	0.642591946273113	6.37051240083631	4.41077627105004	7.99353112781954	2.64259194627311
C14	NSCLC	adk	nivolumab	0	1	3.5	7.152807509	1.17157454655759	6.31725200175322	5.18949645455485	5.8645967931362	5.83073798912016	7.38232705233816	7.48747885381718	6.61119768411471	1.78824590700608	6.77049550486866	7.47047720034623	7.97978796018524	6.7220648300216	5.07846514216611	7.13658918860826	3.74041738191547	7.01455337834591	5.9581709084484	9.24518058713253	2.47413731657802	12.7784115469015	4.89404057102868	3.93710929292057	3.53147049164397	7.19394235958604	4.20719845628831	4.63100616519489	5.06558385086938	6.48142980914438	5.915735642128	6.49590513166026	8.53381063009849	4.29810695248652	6.01622801003817	7.92289543370087	4.81927280262671	5.67831187997324	0.965123669090163	6.60675861894821	2.78824590700608	7.32267567370825	3.07203887300667
C15	NSCLC	adk	nivolumab	1	1	13.4	6.963596419	3.51504182116008	5.79514974035281	5.87761190054479	6.02961499398984	6.26227575078011	7.90735924393884	8.93168857330058	7.13395165380457	2.70768689910247	5.02961499398984	7.50210276545258	4.79514974035281	6.54057691326722	4.79514974035281	6.70768689910247	3.70768689910247	7.54057691326722	7.46257440126594	9.78983594045635	3.02961499398984	13.0753746553725	5.02961499398984	5.83696991604744	3.87761190054479	7.59032994846432	4.79514974035281	4.79514974035281	5.66188320948935	7.78450249615331	6.89751145798249	6.26227575078011	8.87761190054479	5.16711851773977	5.46257440126594	8.56566789423005	4.02961499398984	4.87761190054479	2.70768689910247	6.10000432188124	4.29264939982363	8.01146764727958	3.29264939982363
C18	other (SCLC)		nivolumab	2	1	10.9	7.863087034	1.31464731166564	5.92935715578085	6.52410067729459	5.72968481094449	6.17262830679321	7.41267939462617	10.4100443344582	7.40564184388623	4.2532467670015	7.02889282933176	7.32959765313161	7.68388112133136	7.72120665702018	5.79577400140226	6.69546909560657	4.97761232438807	6.97285879441744	6.74649309863104	9.39679635301951	4.22153790727416	13.4803917971694	4.79577400140226	3.72968481094449	4.66042214850737	6.91456015385277	3.58766580607206	5.37354100071921	5.92935715578085	7.7984630889299	6.44393032861061	6.38073650212341	8.37354100071921	5.40211015291598	6.53703973300209	7.58455319420472	4.58766580607206	6.28427366262212	1.53703973300209	6.23747945114318	4.28427366262212	8.00348041015875	3.68388112133136
C20	NSCLC	adk	nivolumab	0	1	2.6	6.498026588	1.36107946645035	5.91566831812799	4.63409796085676	4.63409796085676	6.60266545302011	7.06613581266181	9.34026645571493	7.60583970081525	2.5834718877868	6.48347609781008	7.17272174691105	6.7591105404235	5.85293256278002	5.5705328320793	5.87414904868972	2.09804506061655	6.88464142250736	6.15115639707612	9.41997315550392	1.5834718877868	12.8807976138266	4.29967892178621	3.98557033135814	2.86357980697953	6.28391160592789	3.41997315550392	3.82051108508765	4.75339688922911	6.73031327611607	5.71863147106843	5.3908268098444	8.22526561110463	4.16843438850795	6.09804506061656	7.69795790280368	4.77611696572919	4.55747667925385	0.361079466450349	6.22732807756152	2.86357980697953	8.19396948061509	1.09804506061655
C22	NSCLC	adk	nivolumab	1	0	20.3	7.91570521	2.29181702588901	6.13730707683339	6.2225543634519	7.4055591919382	5.81537898194602	7.62273390400363	8.38984910884954	7.8578710640601	3.61374512077637	5.14979802101658	7.4159383377182	5.52063571638489	3.9922567440301	6.17446007525085	6.46174202733132	3.29181702588901	7.20470636211897	7.2576013105511	10.1183655131799	4.68413444866777	13.7235757750552	6.2576013105511	4.19870762149753	3.19870762149753	7.43136837828781	7.07317673941367	5.2225543634519	5.5397445393326	7.47172611590395	6.83871148577665	6.19870762149753	9.06165486951845	4.78367012221869	6.62273390400363	8.70966954077491	4.50127039151796	7.28617046274787	1.29181702588901	6.86167263421996	4.19870762149753	8.73268619349988	2.46174202733132
C23	NSCLC	SCC	nivolumab	0	1	5.26667	6.839139019	0.179505744285757	6.32925286379044	5.94769006906268	6.17950574428576	7.80886236436537	7.43217117673601	8.34189707304266	5.99968470670095	1.98686066634336	5.99968470670095	6.92769859387522	4.60577049898786	5.32925286379044	4.70306770034277	7.16249931898007	2.98686066634336	7.08037255226651	6.59735825917166	9.41671570504078	4.13370205467263	12.4089254325162	4.30878876123072	2.87994546242685	4.38895910991471	6.63893736292305	3.87994546242685	4.38895910991471	4.82336193406048	5.82336193406048	5.65523917525215	4.42743325772934	8.74174816850683	4.2669685855361	6.30878876123072	7.541449518021	4.17950574428576	5.86600627146898	0.179505744285757	6.66332152155001	3.98686066634336	7.11024308184864	-0.820494255714243
C24	NSCLC	adk	nivolumab	2	0	19.1667	9.289461347	0.776961171348374	8.03434901404102	7.23639278998567	5.92670829085306	6.83224360684956	7.26881426767805	9.65960422071021	7.58431609340598	4.30052312740539	6.92670829085306	7.06236339021062	7.99128029214914	6.84305036180615	6.33155002302601	6.62245122229275	6.04374771204327	7.43517265410017	7.34681677967932	9.9113874915693	4.47740088948947	14.5564240519323	5.73115748173525	3.58431609340598	4.02488868479196	6.50488162591157	5.88548562812654	6.50488162591157	5.77696117134837	8.00577986184426	6.96678573022839	8.05773194147898	9.1123515260423	6.1520006026953	5.73115748173525	9.18635210748608	6.91651252374717	9.72240500772629	2.94688617279069	6.36192367206953	5.44938651331987	8.67782797932912	5.02488868479196
C25	NSCLC	adk	nivolumab	0	1	20.5667	8.067153437	1.52617181572379	5.57679788879376	7.063112801582	6.12820782980389	6.10252118614024	7.39124223563768	7.33720239592479	7.32984169097354	3.52617181572379	4.41925661180728	7.01343764255781	7.76594080578021	7.55170690783093	5.74118470669464	6.86856401317087	4.57679788879376	6.74672289023607	7.82210470207821	9.10035984485077	5.25797570477422	13.1911269573714	4.9086414525462	3.57679788879376	3.17824851230348	6.84809991061115	3.80627973491652	6.63170622989615	5.28867250199713	7.85580800574641	6.25797570477422	6.93798541412835	8.86729347584446	6.085139107912	6.085139107912	7.76594080578021	5.76321101302464	8.1925226432856	1.04074498855355	5.97620473635884	4.57679788879376	8.00652927321563	3.47370439582965
C26	NSCLC	SCC	nivolumab	2	1	14.3667	6.701786258	2.63027082261132	6.15383277866833	3.43762574466892	6.05653557731342	6.38515832477479	7.73879527938949	9.10194603700337	6.38515832477479	2.95219891749868	4.63027082261132	7.122123918941	7.10600425357772	6.73879527938949	4.21523332333248	6.38515832477479	3.95219891749868	7.07321431846005	8.76982217501011	11.4967770348375	4.63027082261132	12.8182414145955	4.33071054075241	2.21523332333248	3.80019582405363	7.25962744269093	3.43762574466892	3.63027082261132	5.38515832477479	8.65263863563978	6.46316083677606	5.95219891749868	8.780017942116	4.33071054075241	6.21523332333248	8.97456673052714	4.71773366386166	5.83972418824027	3.21523332333248	6.48825181773889	3.95219891749868	8.51291387197316	3.80019582405363
C27	NSCLC	SCC	nivolumab	1	0	17.9333	6.225238989	0.863030293692104	5.50688648346683	5.87798063515808	5.27806779297095	7.9802404783365	9.19543987244779	6.78586243316964	5.72927890480328	1.73749941160824	2.44799279441326	6.83265664464859	5.0195347793721	4.03295529513442	4.54485433366585	5.18495838857947	3.5634700118332	6.86678242855321	5.5354556356636	8.23516983453323	3.59999588785831	11.7526610038676	4.05942750649561	3.3224619123294	2.52599530641453	7.39700886569445	4.00598824753415	4.18495838857947	3.92192398274567	6.03295529513442	5.26675247974311	5.52599530641453	7.66823674917113	3.40735080991591	8.60337324806063	7.11727158106789	4.54485433366585	5.07248365932105	-0.721932207029052	6.3114907945084	2.92192398274567	6.85171498046427	4.13604878809852
C29	NSCLC	adk	nivolumab	0	1	5.56667	6.744636864	3.11214477154384	7.23108584426735	3.57157639018114	5.8935044850685	6.93232373395903	7.36007228498743	4.5044621943226	7.8935044850685	4.36007228498743	8.38826917681808	7.11214477154384	7.88032909632077	4.01903536715236	6.82639028920996	5.32159813717279	3.81258448968493	6.39754699040609	3.697107272265	9.3529361037058	4.28206977298615	13.5826765527055	5.06634108193072	4.86703227370731	4.19960761279418	5.78457011351534	4.81258448968493	5.46969677616193	5.91949969360145	5.36007228498743	3.4340728664312	5.39754699040609	8.20490191246369	2.697107272265	6.65130358265187	5.28206977298615	3.28206977298615	3.91949969360145	2.4340728664312	6.01903536715236	3.4340728664312	8.60399786787352	3.28206977298615
C30	NSCLC	NOS	nivolumab	3	0	14.1333	8.003015848	1.42700875697482	6.2121108721853	6.28498975210239	6.45885762301416	6.98597604916303	6.47140287633327	8.24901045499683	7.07908545355451	3.47763483004479	3.94158192980458	7.23067863222457	6.4838399795715	6.12744847511591	6.5854381195793	8.19519308175175	3.8675813483608	6.8045291778255	4.29207917688871	9.89403198816358	4.01197125769598	13.6954672123787	4.5503911724801	3.70711667616755	2.61965383491722	6.36784668450668	5.79956292493215	6.19708266295296	5.70711667616755	7.03750634980311	4.99469326626414	6.00335812739127	8.75920518731601	5.49001855450062	6.7333960009664	7.61400727177607	4.37454133708068	7.93480339717352	1.78957883635953	6.41406970126732	4.74893685186218	8.01411652952753	2.52654443052573
C31	NSCLC	adk	nivolumab	0	1	6.5	6.498107194	3.62700060334573	5.66652896753236	4.26443052396102	5.94892869823309	4.91650722054071	7.28996561606816	7.47944341493187	6.79692560478804	3.04203810262457	4.77900369679078	6.8146276065215	8.06440591565302	5.31505659703099	5.36396619751193	7.01166445358105	2.45707560190341	7.17132111956954	8.28362408919433	10.141824222325	3.26443052396102	13.0126233735505	5.26443052396102	4.36396619751193	5.36396619751193	7.19854258830456	5.58635861884838	4.36396619751193	5.15751532004451	6.72386214259831	7.56560005868158	5.94892869823309	8.64690016078343	4.26443052396102	6.04203810262457	8.1781747906106	3.04203810262457	4.705003115347	2.77900369679078	6.21196310406688	3.04203810262457	8.5811969137326	5.10093179167814
C33	other (colon)		pembrolizumab	0	1	9.2	8.138654599	3.05219621525392	6.10055923681532	7.69079667957715	6.34765209878009	6.72204761356159	7.32747421684246	8.8712140548371	7.01061711150252	4.49965519222514	9.13965905650426	6.92368147473124	5.78258915549664	6.32068505117982	5.70128905339479	6.93261459950125	4.05219621525392	7.01902935131872	5.23662078639135	9.24381628779555	4.91469269150398	13.7294353589585	4.87816681547887	4.40011951867423	4.23662078639135	6.58144928338879	4.23662078639135	6.17772709733778	6.22212121669623	8.52054255869896	6.48758235992457	5.91469269150398	8.75011153197947	5.5469609070035	6.06849802758302	8.42881495167469	6.42565461078136	6.16262020494757	-0.407235403383378	6.13192340772465	4.40011951867423	7.62618759815407	2.40011951867423
C35	NSCLC	adk	nivolumab	0	1	3.23333	6.168103946	3.40556352925843	5.77902192478587	5.0754149275661	6.0546563673993	6.0546563673993	6.97955491215858	4.94613191062113	6.40556352925843	3.75348683267874	4.53109441134229	7.06507298334464	5.46969386667815	9.11355005645287	5.03359475187147	6.58998810039586	3.94613191062113	6.8041129057487	6.11605691206344	7.71431623539806	2.75348683267874	12.9257357346956	4.40556352925843	4.03359475187147	5.11605691206344	6.91191619528322	1.94613191062113	4.46969386667815	5.03359475187147	6.77902192478587	5.67405236518433	5.33844933339989	8.22225631589537	3.64657162876222	5.90032822100801	7.69432476021059	4.46969386667815	2.94613191062113	1.53109441134229	5.85302250622965	4.11605691206344	6.74054777697124	4.03359475187147
C36	RCC		nivolumab	0	0	23.5	4.981043987	0.769932347559386	6.47037206570048	2.11096926539445	6.82159446738188	7.12982829264577	6.84603532664518	3.88540956497932	5.33877518291727	1.18496984683823	2.22059375656895	7.35088178577392	6.90058870591304	4.99232476889583	4.5140934431298	6.45736635587572	0.863041751950867	6.91696763348197	5.93450411450749	8.86585676755792	0.769932347559386	12.7999556903882	3.76993234755939	1.76993234755939	1.90743587130932	7.62542379066126	2.35489484828054	3.07249511757982	4.25535917472963	6.01532659425745	5.96895026052202	5.34685752921512	7.37380591986876	2.97156620872904	6.55652870945019	7.2703095161956	2.69593176611561	2.67039667400847	-0.136958248049133	6.33064730203386	2.11096926539445	10.1211660768898	4.32247337058816
C37	RCC		nivolumab	0	1	10.5333	7.26484714	2.75388469282026	6.3023213175163	4.60188159937521	6.27744664887727	6.17342358433405	7.3084735444979	7.49804578839067	7.25213556034809	3.2393115199905	8.76957849992541	7.27744664887727	9.04850544171189	5.36269393549579	6.09016808068469	6.76287347604752	3.60188159937521	7.06131321801251	7.12544355543223	9.99896196817993	4.92380969426257	13.5303999746331	5.1043819399044	3.8913882165702	4.38615290831978	6.96333805844921	6.48723903343409	4.51941943918324	5.8913882165702	7.91979663175595	7.03928691168251	5.9076900288993	8.51410563928677	4.64140996356185	6.2393115199905	8.73345279291545	4.56123961487787	5.58170371743758	5.1043819399044	6.95551855398991	3.8913882165702	9.35973456001524	2.60188159937521
C38	urothelial K		pembrolizumab	0	1	13.1333	7.460400441	2.66277692808333	7.50255332783331	6.62961006414813	7.04883536039041	6.48874752830828	7.01070023150364	6.86868122663121	7.32746662127522	3.45127282288962	6.97813236904721	7.66686968271722	7.85439700062496	7.78077413748179	5.15754161983291	7.00424520936634	3.66277692808333	7.65042853565569	8.72886611854111	9.16334724151412	3.90378502758713	13.299236772767	5.06132630457361	4.45127282288962	6.02352427186122	7.34800355227792	2.37327031088835	5.81805515356124	5.90378502758713	9.12369816486112	7.73472676996235	7.80697165443223	8.50026151632532	5.5252734043334	6.29080815069637	8.70319119652924	4.332628326391	5.78830781016719	1.78830781016719	6.43216399994192	4.24773942880449	8.05821369270627	5.41279867507499
C40	NSCLC	SCC	nivolumab	0	1	5.1	7.532753807	1.5893171148281	7.45556572593927	6.32628270899431	6.55894346578458	4.70479433224804	7.42220712899284	8.11287907088511	6.69085514129016	3.91124520971546	6.51214925430564	7.3172375693913	8.71171374618783	8.07581697666357	4.5893171148281	6.86233560923452	4.95855092449382	7.3966720368857	6.77253893888387	9.2451459462689	3.81170953616455	13.3415583638215	5.61906445822215	3.91124520971546	5.17427961554926	6.79877048045705	4.3966720368857	6.17427961554926	5.83724462827169	7.91124520971546	7.00435461410694	7.97013889876903	8.68383471361239	5.13363763105191	6.11287907088511	8.32176722787181	6.75924211627041	5.13363763105191	1.5893171148281	5.98163453760686	4.52791657016396	8.51214925430564	5.25228212755053
C41	urothelial K		nivolumab	0	1	10.6	8.451457938	3.12558011252619	6.40568803171893	6.58501173116349	6.44750820741356	6.79395862143499	7.38431438092636	6.9329350345838	7.1126410568187	3.12558011252619	3.77765680910589	7.47809652724698	9.45265151068952	7.27242150085547	5.99065053244009	6.88808079879954	5.12558011252619	7.87281404214623	7.44750820741356	9.22511578607711	3.12558011252619	13.7125538990058	5.07311269263206	3.90318769118975	4.77765680910589	7.32945244589184	2.64015328535595	6.67577719508667	5.9329350345838	8.64914206858321	7.51789753530495	7.15111520463333	8.9475818105482	6.40568803171893	6.31822519046859	8.49315087296927	6.17620618559616	7.03247070813471	1.90318769118975	6.12558011252619	5.67577719508667	8.18241133512287	5.56615270391218
C43	urothelial K		pembrolizumab	0	1	1.63333	4.161340649	1.31545514986821	5.10801306999773	1.67802522925292	6.50245366466946	5.49678491458277	6.69792478669062	1.5081002278106	7.05884701319385	1.5081002278106	1.31545514986821	7.2795896973112	3.9675318464479	7.77722690696002	3.41499082341912	7.42397960664638	3.83002832269797	6.7417199045703	4.95104372365933	8.63867079061603	1.67802522925292	12.8025055901472	2.83002832269797	5.04725903891863	2.9675318464479	7.31867186255175	2.2085399459517	2.2085399459517	4.63738324475557	6.17343614499578	5.09306272853176	4.09306272853176	7.88531075819916	1.5081002278106	5.61662468458877	7.16273625633857	2.41499082341912	2.2085399459517	1.31545514986821	6.10801306999773	1.09306272853176	6.00794611489381	0.508100227810603
C45	melanoma		nivolumab	0	1	0.5	6.435936232	2.57678557232408	5.9552971955778	6.52164401813161	5.20905378782359	6.13750052679855	6.86956732155192	5.92728281940821	6.94135800461993	2.25485747743671	2.57678557232408	7.14967524074466	8.99969131493626	6.98277793199991	5.42478247887902	7.53098188271095	3.25485747743671	6.64717490021547	6.46431084306566	9.37120143867418	3.83981997815787	12.5840932191705	4.16174807304523	5.34232031868705	6.92728281940821	7.26608473285997	4.06221239949432	5.5027849908803	4.83981997815787	6.85477031962384	6.94135800461993	6.73059090840311	8.58577435555133	3.71428909607401	6.20905378782359	8.79401628854474	4.34232031868705	4.16174807304523	5.00974497960018	6.13750052679855	3.25485747743671	9.211959518999	5.5027849908803
C46	RCC		nivolumab	0	1	5.5	7.322675792	1.67151046323229	6.27637252139115	5.04074427289801	4.84143546467461	6.04074427289801	7.0752326492833	5.75897330448263	7.39032871068824	2.4084760573985	3.08654796251114	7.27637252139115	8.56632822654024	7.02906246785038	5.13094208186959	6.37195018137339	4.33447547595472	7.3057164829733	7.49593889864884	10.2960013281401	2.89390288456874	13.8832973844135	5.37195018137339	2.4084760573985	3.25647296395345	6.61010991856815	2.89390288456874	6.37195018137339	5.8679076760358	7.74475944526293	7.94452895763871	6.54597958114843	7.88096382886124	5.13094208186959	5.94452895763871	8.70125780662634	5.78698768065223	4.99343855811966	2.08654796251114	6.98136572581908	2.89390288456874	10.0054111997857	2.4084760573985
C47	RCC		nivolumab	2	0	19.4667	8.345313772	3.27480381745179	6.21340327278765	4.39028103487173	5.93776883017422	4.93776883017422	7.76665691378147	10.1265528588678	7.77730415798097	5.27480381745179	5.8191243336756	7.48425718308074	9.35161941450262	8.95662785742554	5.85976631817295	6.0821587395094	5.8191243336756	7.6785260035028	5.64403762711751	8.28975415891776	3.68984131673063	14.0327493505222	5.0821587395094	4.85976631817295	4.49719623878824	7.40408683439676	4.011769411618	4.93776883017422	6.77730415798097	8.33369750650536	7.9090098371928	6.49719623878824	8.14927293536793	6.68984131673063	6.0821587395094	8.03856947096171	7.06488074807756	6.11610607143273	0.689841316730635	6.77730415798097	3.27480381745179	8.81396262855982	4.14927293536793
C48	RCC		nivolumab	3	0	21.3	9.599404556	3.14561884330897	5.46754693819634	7.88258443747518	5.98692109728992	5.60505046194627	6.98692109728992	5.31554384475129	7.30212332898896	3.73058134403013	3.36801126464542	7.17536618670303	7.21886782533961	5.9182083472059	6.39354635675256	6.62674553304559	6.26109606072891	6.86443709076492	5.64811918383816	9.12289876680889	4.95297376536658	14.9212977046328	5.77010970821677	5.51485265297469	4.36801126464542	6.68993935953278	3.14561884330897	6.64811918383816	5.46754693819634	7.97004727872552	6.66918079936599	7.14561884330897	9.09203780310413	6.26109606072891	6.31554384475129	7.26109606072891	7.70020769498661	8.89604669728174	2.56065634258782	6.51485265297469	5.20451253236254	10.0959317192086	3.73058134403013
C49	melanoma		pembrolizumab	1	1	14.1	7.729562848	1.36016976739534	6.36016976739534	7.96379611238154	6.39359276893279	6.23053448697875	6.66395051557245	7.7524871901741	6.46869422417351	3.06060948553644	2.16752468945295	7.36579431658922	4.26706036300386	4.91475861907298	4.68209786228271	6.39359276893279	4.4045638867538	6.89932857850338	6.25498753070329	8.5573864605054	3.9451322681165	13.8163316391787	4.78643452209744	4.75248719017411	4.97487961151055	6.89932857850338	2.9451322681165	4.64557198625759	4.81960138603264	6.04667029457856	5.75248719017411	5.93002537572629	9.28498227100112	4.85202286372502	5.44763260864568	8.55984211223171	6.24281281675719	5.75248719017411	7.17395095861238	6.24281281675719	4.00402595717007	8.46869422417351	5.24281281675719
C50	RCC		nivolumab	0	1	1.26667	7.124839816	1.87938862735501	7.31234803463111	3.36481545452525	4.98372528716974	6.08102248852466	7.00867164429997	2.36481545452525	6.59088353400509	2.55746053246764	3.01689215110494	7.71227864151975	6.96685146860534	5.3388202459923	4.55746053246764	5.41544152759522	4.1424230331888	7.22988587443914	6.00040402831637	9.69829030324064	2.72738553390996	13.48995213128	4.20131672224237	3.1424230331888	2.87938862735501	7.17951235192402	5.28538098703084	4.31234803463111	4.84286275132989	7.74728509134766	6.74728509134766	5.74728509134766	8.67899404980767	4.25790025060873	6.41544152759522	7.39666432056459	5.36481545452525	7.00040402831637	0.557460532467643	7.42164667712192	2.87938862735501	10.3792345144382	2.36481545452525
C52	RCC		nivolumab	0	1	6.96667	9.587422732	3.52066798888244	5.39060744831807	5.44404670727953	5.58155023102947	6.96189501214215	7.41087984334433	4.39060744831807	7.64282657139403	4.54533004311671	3.18624894981189	7.42423822619935	6.4308713185318	6.33511233572637	6.36312671189596	7.07631492277905	5.4308713185318	7.39400602477994	5.52066798888244	8.29204361383448	4.66268699375487	14.1184637017803	5.21727584543251	6.08895174845697	3.70708111311333	6.92007483644752	3.83261199519719	6.18624894981189	5.75014983500521	8.76728574731924	6.66831154294875	7.1056304896036	8.55295127077598	7.03337440056209	6.65137168052704	7.28839583681934	8.84259608376981	6.62847127841696	2.24764949447603	7.53920394031987	5.05500441653363	9.35006267719234	4.27739683787008
C53	RCC		nivolumab	2	1	5.63333	8.57742102	2.92042873556549	5.88043066763357	4.27798074018358	5.81524649887344	5.37986035420279	7.27357556106358	2.16835624900908	7.01846081852602	3.96482285492395	4.63467425323162	7.2468582226878	7.72617260771711	4.86294324090473	5.5497853556451	6.50162931749045	4.74060769798068	7.10033782558043	5.48267115978657	8.79464167039637	4.87462504595237	14.4297243698552	5.49785756360124	5.19655314083973	2.7277836576231	6.9034223102598	3.64834919012869	6.38803428564849	5.67531623772896	7.60517735598712	6.80612510890489	6.78770747527516	8.21849130328451	5.70178844909015	5.92042873556549	7.30197168675008	6.87753077712778	8.11887377701786	1.24235683045286	6.80307178492733	4.20583095442774	10.4544883920159	3.04971175251046
C54	urothelial K		pembrolizumab	3	0	16.2333	5.876916742	2.19390235588717	5.75600074825659	4.9089253971727	4.73744492922834	8.61953393303208	6.61826674363055	4.62080001037607	6.56532971172716	1.16642161946506	4.84102133267089	7.10260652186762	2.95783499765364	2.53207109178174	4.0658947435111	7.97921601513002	1.55344474257431	7.32162906735124	4.87537283746167	7.74501203777362	1.78790999621133	12.3433139704889	3.44326182482389	4.70915588479692	3.03583750965492	6.73042450155057	1.89224665602607	4.5427974983748	2.69480059181985	4.83230411556979	3.96582778840718	4.07331221507358	7.20576251109723	2.39671923888686	6.6029730134042	6.12597779375395	3.15248242850719	5.66073875574622	-0.0745864800387332	6.73627722779601	2.02057075300161	4.69480059181985	2.69480059181985
C55	melanoma		nivolumab	0	1	7.93333	6.078177003	2.59822963455353	6.71985907895506	4.70132312751764	7.95708429843925	6.54378185053116	6.81200892558527	6.55414856608941	7.12874435125231	1.9308049736404	6.38250094349809	6.88226112168237	7.12179159061055	5.52984265957328	4.23565955516882	7.51576747436156	2.23565955516882	6.99054705733229	7.30890853719946	9.53508565156134	3.62470184591472	12.259149908277	4.85456938781332	2.84334213239006	5.01326713383238	7.63613242669113	4.12874435125231	3.7259851817519	5.04301447722643	6.48358706861241	5.86015042007662	8.19648895788815	8.49529074311351	3.12874435125231	5.88226112168237	9.34617393645681	3.65069705444767	4.6762321465548	7.15168116252947	6.79753844277694	3.16527022727743	7.23780482700038	6.34716787038581
C56	NSCLC	adk	nivolumab	3	0	28	8.243507416	5.58563513581492	6.3511698821779	4.58563513581492	6.86856909908642	7.23333339188404	7.0881354763441	6.23333339188404	7.30810116028601	3.84866954164871	6.20230649626342	7.07106196298516	5.48609946226401	4.37918425834749	5.92667205364999	7.01859454309103	5.26370704092756	7.4066649947696	8.73944047189396	10.3722314977057	5.26370704092756	13.6841936537533	6.53672553533397	4.58563513581492	5.07106196298516	7.00067263509376	6.84866954164871	5.6787445402064	5.00067263509376	7.01859454309103	7.27865738239353	6.88819790583535	9.0965970550923	4.26370704092756	5.96414675906865	9.50846727529246	5.76620738145674	8.03629654482449	3.00067263509376	6.63294085059328	5.07106196298516	8.53672553533398	5.32260072998113
C57	RCC		nivolumab	3	0	24.4667	7.966371929	2.86473889295186	6.67999901309481	4.52185117942885	6.19772217634821	5.17552643023402	7.07118977041928	2.62373079344806	6.75301381039303	3.68786113086778	3.74926167553192	7.27543484504547	6.02228016993834	5.79365579489037	5.45891992370239	6.48622726969813	4.44970139367301	7.38830084900887	6.01604821622682	8.7111936346984	3.65615227114044	14.0573873576256	5.69568063532708	4.82251065756256	2.55661659758953	7.09207713689311	4.82251065756256	5.56517861109295	6.05304242370902	7.52843382981882	7.21686722561492	7.06818102054694	8.16570736920357	5.33422417625308	5.89221962937396	8.76514128919807	6.64003260577716	6.92917076554686	1.62373079344806	6.79729437195372	4.29358219175573	9.85429714623021	4.16429917481076
C58	melanoma		nivolumab	0	1	3.96667	5.413068702	2.40519462993978	5.96909551513311	8.1319310917891	4.12956018732635	6.90122340224065	7.23477949938085	4.51098929396238	6.95041095186818	2.27395009666153	2.96909551513311	7.58033734065311	5.72712272482714	4.62309966028392	5.98492048229479	6.38942731408146	2.27395009666153	7.0615417638977	6.11525235064247	9.52548886365749	3.58207239202386	11.73727983991	4.27395009666153	5.77037592278103	5.1762534227744	6.50734151694723	3.58207239202386	3.30789742858487	4.29102361002047	5.25667210522969	6.16240344401337	7.42466449413801	8.79377353017849	2.63652017604624	6.08620381813197	9.47034730946503	3.12956018732635	1.88163267388277	3.88163267388277	6.6695352332742	1.46659517460392	8.84452867922003	2.92602679324122
C59	RCC		nivolumab	0	0	13.8667	6.443239717	2.28067913011744	6.5322178971134	3.58880142547977	5.74011074875474	5.56784180684412	6.98902404634388	2.21028980222604	5.97051074869255	2.34779332597598	4.19214245551578	7.49384122540035	8.46011435084222	4.47332420805983	4.70854066975387	7.26774007440994	4.21028980222604	7.90795243569656	6.43525616722632	8.78847377031613	2.41192366339569	13.4998764673068	4.31462646204078	3.09781507296763	3.01764472428364	7.92040743426949	4.5322178971134	3.44295055901632	5.51771832741829	7.05075303609558	7.05075303609558	5.83672893892336	8.21703663466663	4.6026072250048	5.98639379029921	8.64991293978316	5.45821731566963	3.86564163083859	1.34779332597598	6.77405808067807	2.74634270246625	10.4018425833177	3.56078704931017
C60	melanoma		pembrolizumab	0	1	1.5	7.070785643	2.23050200542163	5.21918669219379	7.64940873667953	5.55693149254393	6.68582922572619	6.71028226945073	8.04668568685397	7.19050393748971	2.95842245998483	4.68993362405893	7.56253855378328	7.85072183092912	6.73432774341738	5.54338496070598	6.75993255956778	3.47842951886521	6.93958581797197	6.81734179338346	8.88155369660056	3.99868633019855	13.1302365477791	4.48788984811428	4.19628629008372	5.66095455708716	7.20348179148792	3.31796484667197	4.30731760247246	4.90998210492708	6.48788984811428	6.14339134165159	5.76966081652966	9.32490963850284	3.9853895075851	6.01186171894629	9.65019889372761	4.96521162564747	6.47367598889458	5.30196436797825	6.97365339953413	3.3390264621998	8.63776976966636	2.93094172356272
C61	NSCLC	SCC	nivolumab	2	1	11.7667	8.673249687	2.51003640140928	6.09499890213044	8.15028133763163	5.26492390357275	6.01783104160798	7.11489845956814	11.2395155307251	6.87051773706604	3.44863585674514	4.94744171371658	7.34081566897822	6.21969464957975	6.62204142692241	5.6998609602893	6.47582068607137	4.67996140285159	7.13452726631708	7.51003640140928	9.63717095177567	5.25599077880274	14.0785071806608	5.25599077880274	3.59749924265962	4.52498674287525	6.92225338162575	4.70643361421279	5.63243303276901	5.25599077880274	7.28920855569618	6.68994549142422	6.55078274375259	9.10062345132432	5.7705639516325	6.2738020549192	8.80389118530235	6.58685199846011	7.2738020549192	1.62551361882922	6.49872108818145	4.96946802004658	8.42889963868388	3.01253674193847
C62	NSCLC	adk	nivolumab	0	1	5.63333	6.736435814	2.96192528256999	5.38595156507609	7.4147842472838	6.29343942628655	6.2349437769764	6.96492777073151	4.53076811792787	6.35424270534875	3.26448805259042	4.48129944166357	7.39933059487729	5.35881543513857	7.50418333233691	5.29343942628655	6.79986852446102	4.37696278184883	7.28865436372117	7.85431630848339	8.94605887711097	4.22495968840378	12.8816328256227	4.20478180646615	4.98577202452436	6.00923099734834	7.20478180646615	3.18431770390644	5.72746002893297	5.6549475291486	7.5766351266852	6.8232190117384	6.62868187445479	8.93231882048467	4.56282932716017	5.8429372463529	7.73802927064315	5.29343942628655	4.54688778329114	1.86238960901907	5.8232190117384	4.18431770390644	7.62678733046502	4.56282932716017
C63	NSCLC	adk	nivolumab	0	1	5.7	7.40775649	1.81339249565313	5.47808218884502	5.74197816236097	5.63473164714643	7.52888655951651	8.12214520179276	5.86571353078321	6.58758055377553	2.74627829979459	3.05440059515692	7.04744783451516	3.98331749709544	4.74627829979459	4.62074741771073	7.06820639468195	3.87752283307284	7.02461712613427	6.77602564318864	8.70655610815013	3.87752283307284	13.0108605269307	4.14837674336594	3.89311968812386	2.39835499637428	7.11218409174255	3.67588897190319	4.04046140419905	4.60188839045941	6.25784272275201	5.06132000909671	4.63008528229007	9.27319666304418	4.18685089118057	6.34831431387469	7.43344566084265	4.96867072113104	6.58518205772702	1.44142371826617	6.48581783762462	5.38738387855328	6.56584917156183	2.26085147262435
C64	NSCLC	SCC	nivolumab	3	0	26.2	6.548369506	1.93038516430401	4.80110214735905	4.56928647213597	5.62765063464996	7.15975334825193	7.65597053061928	8.70385409220921	6.70648915237718	2.22736690206115	4.49458910485837	7.0537675798093	5.93038516430402	6.93681143346345	4.75529845774592	6.44495833713377	3.34026095846708	6.56928647213597	6.84958902135138	9.40031764237677	3.88856498860939	12.4554304964177	4.78978683413121	4.010555512988	6.00567329160825	6.61167378210019	3.89913423031957	4.67761909392405	4.88856498860939	6.92393014216671	6.39729190350346	5.8234699603875	8.65558098153068	4.04902966080263	6.68068539697183	7.22736690206115	4.47352748933054	5.02027066782121	1.04902966080263	6.02268926862385	3.89913423031957	7.61728582879139	3.60845706941665
C65	NSCLC	adk	nivolumab	1	1	10.9	6.012744812	3.65272767470704	5.58346501226993	2.82265267614935	6.91482252007722	7.21497009892811	8.0915195272853	5.6750954877355	6.8524000195434	3.35316739284813	5.66395493013029	7.16448032847442	5.51070866983461	6.57754017831282	5.22258328303799	7.48561768887178	3.74019051595738	7.29297261092939	6.70801011020823	10.0578691378434	3.11215929334434	11.5577385370973	4.07899242940914	5.01027967932512	3.35316739284813	7.54451137792535	4.58346501226993	3.86218104033599	4.20731652638468	4.53537072406888	5.38064812927024	6.16052231490574	8.77166874743055	2.9746557695944	6.17628963076405	7.41427890715152	3.78201069165201	4.90065518815063	2.74019051595738	6.15257356179025	3.0450450974858	7.39419466110819	4.01027967932512
C66	NSCLC	adk	nivolumab	0	1	7.86667	5.716478727	3.6633694538836	5.28706434909347	5.19840672927307	4.81684393454531	8.72549821624254	7.2185846112107	9.85520923175435	6.09305372912684	2.63362211048954	4.96752284704298	7.14932194877359	5.84307547611849	5.15718406654656	6.25811297539734	6.99117411510763	2.5722215658254	6.80688282449511	6.00285592015526	8.47282589858649	3.85601453182599	11.7621535280214	4.44097703254715	4.85601453182599	3.47492436447049	7.18565072184862	3.17794262671335	4.00285592015526	4.31544615046329	5.47492436447049	5.42369904111531	4.49160310561712	8.27266128396649	3.40621161438647	6.32943037989899	8.33867845670101	3.54051270609806	4.00285592015526	1.85601453182599	5.86883857218358	2.90664060489596	7.01444389443047	3.97939694733127
C67	NSCLC	adk	nivolumab	0	1	2.23333	6.097363206	2.62326833006485	5.29883337956691	5.16758884628866	5.68696300538224	5.93715910588679	7.09719951839726	8.47154350743576	6.63325241863747	2.26069825068014	4.45334332862254	6.95119516557365	5.40171056020721	7.9158456012198	5.11867924580771	6.84136061396767	3.31132432375011	6.87960808332463	6.16414976232189	8.64748456748567	3.03830582934369	12.8466667447765	4.33598637798438	3.28623334278728	5.88797155625926	6.95318921570574	2.5826263455675	3.94519642495221	5.41334526069062	6.5826263455675	6.26391496336368	5.83704762109659	8.46666600204798	3.81089533324062	5.6530156734589	7.29726437991157	4.54080616987287	3.09719951839726	2.208230830786	6.07172883088114	3.2347030421472	7.41479302302073	2.91277494725983
C68	NSCLC	adk	nivolumab	0	1	4.3	8.884735325	3.9506479100156	5.6510876281567	6.64645617942505	5.3880532223229	6.79613796095998	7.11722946838355	8.46371749225497	6.99139425235891	3.5751387749234	3.75800283207321	6.89316241535484	6.4584425502143	5.06612512743554	6.07993092696057	6.69211489641675	5.05218593647766	6.73637281610166	8.45447364801135	9.46700456371772	5.05218593647766	13.4512408559094	5.3991084108319	3.92027426097208	4.53561041073676	6.60409014861952	3.79195016399654	5.66030615818607	5.4100795286529	7.16658530921475	6.47942757534364	6.66946615747155	9.00954159906917	5.79195016399654	5.29642274685733	7.33722896324522	6.22366640442202	7.71219914246008	2.61361292273803	6.11387825888391	4.82511702793174	8.05218593647766	3.45314825054479
C69	NSCLC	adk	nivolumab	0	1	12.4333	6.783573802	2.99333721066227	7.37625593543878	4.70383059346728	6.00151114210797	7.04960543030901	7.92084583734928	5.67345694442376	7.68238217420325	2.89145759664305	8.1207453799868	7.05157498015878	6.04565824579235	4.85583368691233	5.41042253858997	7.377826643314	3.57829971138342	6.84905515428127	6.66576255263376	9.31074982442714	3.48810190241184	12.6974766534839	4.23434531016606	2.96017034672707	3.11886809274612	6.79364885571575	3.80069213271987	4.45276882929956	4.56732859356242	5.98923281232953	6.01368585605407	5.27537257842612	8.84848883629916	4.56732859356242	5.55071387971152	7.47348480633966	4.86482247013959	5.49390752409305	0.703830593467281	6.21338569153041	3.66318860896993	6.77945829828065	2.57829971138342
C70	NSCLC	adk	nivolumab	0	1	1.5	4.003295911	1.67452421148514	5.19808616754216	1.48187913354275	4.27740862020356	6.58621579335748	7.42405847915441	6.039096643781	6.18548613076252	0.744913539376543	3.86039075679648	6.73413906778237	4.40244466604834	2.23523916595962	3.19808616754216	7.16156029151704	2.37496392962624	6.789307658735	3.37496392962624	7.37842778492981	1.93755861731894	10.2843493390696	3.36382337202104	3.12078044137471	1.10748361876125	6.546121477099	2.71014812121587	2.39699023595624	3.17277507901297	2.76198705273548	1.21057711172535	2.96730596071299	7.36312422248427	1.56204948222673	5.66774567885408	4.82020166668078	2.3298760400977	0.937558617318938	-0.477478881959906	5.43740450440214	1.35259611659778	4.77886087129988	1.48187913354275
C72	NSCLC	adk	nivolumab	0	1	5.73333	7.654154777	3.18840465001784	5.17390508032272	3.93686588302187	6.77816813700281	6.10679088446418	7.65307291702128	4.95393939638081	7.38059881530118	3.00398007888041	6.9454278965253	7.51321525343832	3.67383147718808	4.2449881783842	5.86647655513047	6.72942380315139	3.35190338230072	7.37743847440785	8.58346744953541	9.92013097273362	5.82995067910536	13.0235708072383	6.02836423750737	3.45143905585163	3.97081321494521	6.85743141552747	6.7094553869188	4.65307291702128	5.52182838374303	6.7094553869188	7.964508638091	6.57797146178056	9.24672114560866	4.29943596240658	5.69429557974779	9.8893991441861	5.15925830435832	6.48706296558235	2.35190338230072	6.87546533835773	4.2449881783842	9.20275994299491	3.67383147718808
C73	NSCLC	SCC	nivolumab	0	1	5.36667	7.579428401	2.65062450416896	5.85006859253133	7.24672756249532	5.80178857750262	7.98091607199095	6.75963512608767	5.612377034812	6.81119953742869	3.58191175408495	5.93171888154775	7.14620068654136	5.88613784723885	7.65898797710359	5.50048415474111	6.71219978328992	4.3011753465177	6.77702884698114	6.71821519870769	8.85644616230205	4.04453871188205	13.3972169397176	4.60806404194092	3.47228726291045	5.80556033139182	6.64852603828497	3.41418430834688	5.62096453064873	5.55078923658917	7.23558700489012	5.78278046273553	5.90383984897231	9.05328957711835	5.03171467152447	5.86460468568921	7.11614345268518	5.95567878049193	7.99749895618656	1.39428475090918	6.14620068654136	4.43381311509582	7.16099768846944	2.54628784435423
C74	NSCLC	adk	nivolumab	0	1	5.93333	8.43256737	1.44806823111399	5.45153208641756	6.71485477180889	6.45498764505378	7.79679638534506	6.87304198345621	7.81774945744972	6.76443680065945	3.542044379323	4.03303073183514	7.01558559737573	4.06955660786026	4.91755351441521	7.16337028126298	7.07966506133455	4.68426645197547	6.91630063110513	6.46701733391498	9.17990941018706	4.59311856391727	13.5698258757641	4.79202263233135	5.23948160930257	4.79202263233135	6.72776809061205	4.70182482335977	5.11395072721871	5.44459603920718	6.44285680446865	5.58051852713764	6.72776809061205	9.80189365259866	5.43412904015611	6.23144429023715	7.19883962480522	5.90749984975128	8.03937479380683	1.44806823111399	6.07180905959164	4.88717986537169	7.35680725111487	2.17389326767499
C75	NSCLC	adk	nivolumab	0	1	2.16667	6.038361128	3.04090151066918	5.93252534962439	5.38543103449367	6.79578901283265	7.68779176053354	8.00850699697125	7.71630148264478	6.81534181025405	2.37793649794675	6.93763224005748	6.85096571998477	5.07837621608784	3.62586401139033	4.99264634206196	6.77311357486475	3.11490209211296	6.75007603878788	5.77025392072551	9.47113395476835	3.11490209211296	12.4533042209013	5.90149845400376	5.75875828188768	5.27678977448985	6.62586401139033	5.2928198843088	3.57433371075025	4.83736811658405	6.52089445178879	6.18099128257073	5.54786149938906	8.20130373799298	3.52089445178879	6.24005722343525	9.33213280833362	4.11490209211296	4.26870742819199	2.49341371536668	6.61315295964078	3.07837621608784	7.09447019220814	3.52089445178879
[truncated: 758 more columns]
